# Supplementary material for: Pre- and Post-Operative Nomograms to Predict Recurrence-Free Probability in Korean Men with Clinically Localized Prostate Cancer
Source: PLoS One. 2014 Jun 17;9(6):e100053. doi: 10.1371/journal.pone.0100053 (PMC4061043; doi:10.1371/journal.pone.0100053)
Supplement: Table S1 — The clinicopathological data used for developing nomograms in the present study. (XLSX) [file pone.0100053.s001.xlsx]

## Sheet: Raw data
Table S1. The clinicopathological data used for developing nomograms in the present study
Serial number	Age	clinical T stage	PSA	Total biospy core	Positive core	% positivie core	Biopsy Gleason score-1	Biopsy Gleason score-2	Biopsy Gleason score (sum)	Extra-prostatic extension	Seminalvesicle invasion	Surgical margin	Lymph node metastasis	pathologic Gleason score-1	pathologic Gleason score-2	pathologic Gleason score (sum)	Biochemical recurrence	Biochemical recurrence duration	Follow-up duration
1	62	1c	6.8	12	1	8.33333	3	3	6	0	0	0	0	3	3	6	0	95	95
2	64	2a	9.44	12	9	75	3	4	7	1	0	0	0	3	4	7	0	77	77
3	44	2a	9.19	12	5	41.6667	4	3	7	1	1	1	0	4	3	7	0	46	39
4	65	2a	10.6	12	7	58.3333	3	5	8	0	0	0	0	3	4	7	1	52	105
5	71	1c	14.25				4	4	8	1	1	0	0	4	3	7	0	75	75
6	62	2a	13.5	12	1	8.33333	3	3	6	0	0	0	0	3	3	6	0	92	92
7	61	2a	7.3	13	4	30.7692	4	4	8	0	0	0	0	4	3	7	1	16	40
8	64	1c	6.3				5	4	9	1	0	0	0	4	3	7	1	41	108
9	58	1c	9.4				3	3	6	0	0	1	0	4	3	7	1	24	100
10	63	2a	14.2	14	2	14.2857	3	3	6	1	0	0	0	4	3	7	1	54	108
11	69	2a	14.5	12	6	50	4	5	9	1	0	1	0	4	3	7	0	101	101
12	68	1c	14.8				4	4	8	1	0	1	0	4	5	9	1	4	44
13	48	1c	7.7				3	3	6	0	0	0	0	3	3	6	0	107	107
14	68	1c	5.1				3	4	7	0	0	1	0	3	4	7	0	106	106
15	67	2a	5.2	13	7	53.8462	4	3	7	0	0	1	0	3	4	7	1	16	111
16	73	2c	3.5	13	2	15.3846	3	3	6	0	0	0	0	3	3	6	0	77	77
17	59	2a	14.2	12	5	41.6667	3	4	7	0	0	1	0	3	4	7	1	41	112
18	62	1c	8.8				4	5	9	0	0	0	0	3	3	6	0	108	108
19	60	1c	5.4				3	4	7	1	0	1	0	4	4	8	1	48	109
20	69	1c	5.3	12	7	58.3333	3	3	6	1	0	1	0	3	3	6	1	53	21
21	69	1c	34.4				4	3	7	1	0	1	0	4	3	7	0	92	92
22	62	1c	6.99				4	3	7	1	1	0	0	4	3	7	1	35	42
23	62	2a	4.8	12	1	8.33333				0	0	0	0	3	3	6	0	85	73
24	67	2a	22.9	12	6	50	4	3	7	1	1	1	0	4	3	7	0	101	101
25	61	2a	79							1	1	0	0	5	4	9	1	8	106
26	73	2a	6.4	13	1	7.69231	3	3	6	1	0	0	0	3	3	6	0	65	65
27	65	2c	2	12	3	25	3	4	7	0	0	0	0	4	3	7	0	55	55
28	65	1c	1.7	13	7	53.8462	4	5	9	1	0	0	0	4	3	7	0	95	95
29	64	2a	21.6	12	7	58.3333	5	5	10	1	1	0	0	4	5	9	1	4	11
30	74	2a	38.9	13	3	23.0769	4	5	9	1	0	1	0	5	4	9	1	57	111
31	65	2a	22.9	12	5	41.6667	4	3	7	1	0	0	0	4	5	9	0	92	92
32	51	2a	24.4	12	4	33.3333	3	3	6	1	0	0	0	4	3	7	1	4	101
33	73	1c	9.9	12	1	8.33333	3	3	6	0	0	0	0	3	4	7	0	95	35
34	58	2a	18.4	13	6	46.1538	4	4	8	1	0	0	0	4	3	7	1	7	109
35	65	1c	35.6				4	3	7	1	1	1	1	4	5	9	1	7	105
36	65	1c	11.8	12	1	8.33333	4	5	9	1	1	1	1	4	5	9	1	35	86
37	68	1c	25.2				3	3	6	1	0	1	0	4	3	7	0	11	11
38	68	2a	12.7	13	11	84.6154	3	3	6	1	0	1	0	4	3	7	0	30	30
39	62	2a	5.71	12	1	8.33333	3	3	6	0	0	0	0	3	4	7	0	79	79
40	55	1c	9.5	12	2	16.6667	4	3	7	1	0	1	0	3	4	7	0	51	51
41	69	2a	11.6	12	1	8.33333	3	3	6	0	0	0	0	3	3	6	0	106	106
42	67	2a	8				5	4	9	1	0	1	1	4	5	9	1	13	108
43	66	1c	6.4	13	4	30.7692	4	3	7	1	0	0	0	4	3	7	1	93	106
44	63	1c	10.8	13	2	15.3846	4	4	8	1	0	1	0	4	3	7	1	95	110
45	59	1c	6.7	12	1	8.33333	3	3	6	0	0	0	0	3	4	7	0	31	32
46	57	2a	9.8	13	7	53.8462	4	3	7	1	0	0	0	4	3	7	1	21	108
47	58	1c	16.4				4	3	7	1	0	1	0	4	3	7	1	21	96
48	68	2a	7.6	12	7	58.3333	4	4	8	1	1	1	1	4	3	7	1	12	97
49	71	1c	4.6	13	2	15.3846	3	3	6	0	0	0	0	3	4	7	0	45	45
50	75	2a	11.1	14	7	50	4	3	7	1	0	1	0	4	3	7	1	15	27
51	67	2a	5.5	13	7	53.8462	4	5	9	1	0	1	0	3	4	7	0	63	64
52	61	2a	29	12	11	91.6667	4	3	7	1	1	1	0	3	4	7	1	106	107
53	55	2a	25.4				3	3	6	1	0	1	0	3	4	7	1	37	109
54	71	1c	15	12	1	8.33333	2	2	4	0	0	0	0	3	3	6	0	90	90
55	56	2a	13.5	12	2	16.6667	3	4	7	1	0	0	0	3	4	7	0	100	100
56	57	2a	16				3	4	7	1	0	1	0	3	4	7	0	104	107
57	68	1c	4.98				3	3	6	0	0	0	0	3	3	6	0	43	43
58	68	2c	3.7				3	3	6	0	0	0	0	3	3	6	0	7	7
59	60	2a	98	12	9	75	3	4	7	1	0	1	0	3	4	7	1	7	107
60	60	1c	7.5				3	3	6	1	1	0	0	3	5	8	1	92	104
61	68	2a	30.2	13	13	100	4	5	9	1	0	0	0	5	3	8	1	87	105
62	69	1c	9.4	12	2	16.6667	3	3	6	0	0	0	0	3	3	6	0	12	105
63	71	2a	4.2	13	4	30.7692	4	4	8	0	0	0	0	4	3	7	0	84	84
64	64	1c	4.5	12	3	25	3	3	6	0	0	0	0	3	3	6	0	42	42
65	67	2a	7.4	12	3	25	4	3	7	0	0	0	0	3	4	7	0	46	46
66	71	2a	13.8	12	1	8.33333	3	3	6	1	0	0	0	3	3	6	0	3	3
67	69	1c	13.4	12	3	25	3	4	7	1	0	0	0	3	5	8	1	85	104
68	70	2a	18				3	3	6	0	0	0	0	3	4	7	0	40	40
69	72	1c	4.2	12	3	25	3	3	6	0	0	0	0	3	4	7	0	100	100
70	71	1c	18				3	3	6	1	0	1	0	3	4	7	1	4	107
71	65	1c	16.9	12	5	41.6667	4	5	9	0	0	0	0	4	4	8	1	39	101
72	72	2a	40	12	7	58.3333	3	4	7	1	0	1	0	3	4	7	1	6	105
73	73	2a	7.1	13	3	23.0769	3	3	6	0	0	0	0	3	3	6	0	60	60
74	55	2a	4.8	12	2	16.6667	3	3	6	0	0	0	0	3	4	7	0	97	98
75	74	1c	5.4	12	1	8.33333	3	3	6	0	0	0	0	3	3	6	0	85	85
76	61	2a	13.4	12	2	16.6667	3	3	6	0	0	0	0	3	4	7	1	12	40
77	74	1c	11				2	2	4	0	0	0	0	3	4	7	0	18	18
78	72	1c	5.9	12	1	8.33333	3	3	6	0	0	0	0	3	4	7	0	100	100
79	56	1c	31.11	12	3	25	3	4	7	1	1	0	0	3	4	7	1	3	38
80	66	2a	5.3	12	2	16.6667	3	3	6	1	0	1	0	4	3	7	1	34	99
81	64	2a	32	12	6	50	4	4	8	1	0	1	0	4	5	9	1	78	103
82	72	2a	4.6	12	2	16.6667	4	3	7	1	1	0	0	5	4	9	0	8	8
83	60	1c	4.4				4	3	7	1	0	0	0	4	5	9
84	63	1c	11.87				3	4	7	1	0	1	0	4	3	7	1	44	104
85	70	1c	8.5				3	3	6	0	0	0	0	3	4	7	1	41	84
86	74	2a	5.4	12	1	8.33333	3	3	6	0	0	0	0	3	3	6	0	39	39
87	55	1c	7.7				3	3	6	0	0	0	0	3	3	6	0	84	84
88	64	2a	9.5	13	7	53.8462	3	4	7	1	0	0	0	3	3	6	1	85	97
89	64	1c	5.3	12	1	8.33333	5	4	9	1	0	0	0	3	4	7	1	86	104
90	63	1c	10.8				3	4	7	1	0	0	0	3	4	7	1	27	60
91	67	2a	10.9				3	4	7	0	0	0	1	3	4	7	1	6	98
92	64	2a	4.3	13	1	7.69231	3	3	6	0	0	0	0	3	3	6	0	81	81
93	67	2a	13.5	12	4	33.3333	3	4	7	0	0	0	0	3	3	6	0	98	98
94	69	2a	5.5	12	2	16.6667	3	3	6	1	0	1	0	3	3	6	0	103	103
95	57	2a	4.5	13	3	23.0769	3	4	7	0	0	0	0	3	4	7	0	73	73
96	67	1c	5.82				3	3	6	0	0	0	0	3	4	7	0	90	90
97	66	2a	11.7	13	1	7.69231	3	3	6	0	0	0	0	3	3	6	0	84	84
98	74	2a	10.5				3	3	6	1	0	0	0	3	4	7	0	101	101
99	51	2a	46.9	12	12	100	5	5	10	1	1	1	0	4	3	7	1	28	99
100	68	2a	19.6	12	4	33.3333	3	3	6	0	0	1	0	3	4	7	1	38	97
101	56	1c	15.6	9	5	55.5556	4	3	7	1	0	1	0	4	5	9	0	65	19
102	56	2a	5.6	13	1	7.69231	3	3	6	0	0	0	0	3	4	7	0	84	84
103	64	2a	4.5	12	4	33.3333	3	3	6	0	0	0	0	3	3	6	0	78	78
104	64	2a	14.9	10	5	50	3	4	7	0	0	0	0	3	4	7	0	100	100
105	63	1c	9	12	2	16.6667	3	3	6	0	0	0	0	3	3	6	0	89	91
106	61	2b	2.6	12	1	8.33333	3	3	6	0	0	0	0	3	3	6	0	89	90
107	60	1c	71	12	11	91.6667	4	5	9	1	1	1	0	4	4	8	0	93	93
108	70	2a	10.2	12	3	25	3	3	6	1	0	0	0	3	4	7	0	13	13
109	65	1c	5.5				3	4	7	1	0	1	0	4	3	7	1	42	99
110	71	2a	11.1	12	3	25	3	3	6	0	0	0	0	3	4	7	0	95	95
111	69	1c	5.9	12	2	16.6667	4	4	8	0	0	0	0	3	4	7	0	101	101
112	71	1c	8.27	12	1	8.33333	3	2	5	0	0	0	0	3	4	7	0	86	86
113	73	2a	6.7	12	4	33.3333	3	3	6	0	0	0	0	3	3	6	0	6	6
114	47	2a	5.1				3	3	6	1	0	0	0	3	4	7	0	62	62
115	57	1c	6.5	12	2	16.6667	4	3	7	0	0	0	0	3	4	7	0	92	92
116	75	2a	2.9	12	4	33.3333	3	3	6	1	0	0	0	3	3	6	0	75	75
117	70	2a	57.7	12	9	75	4	4	8	1	1	0	0	4	3	7	0	60	60
118	67	2a	3.7	12	1	8.33333	3	4	7	0	0	0	0	3	4	7	0	59	59
119	65	1c	7.5	12	3	25	3	3	6	1	1	0	0	4	3	7	1	69	99
120	72	1c	20.3	12	2	16.6667	4	3	7	0	0	0	0	4	3	7	1	85	96
121	54	2a	5.66				3	3	6	0	0	0	0	3	3	6	0	83	83
122	56	1c	1.62				2	1	3	0	0	0	0	3	3	6	0	80	80
123	63	2a	3.1	12	2	16.6667	3	4	7	0	0	0	0	3	3	6	0	98	98
124	55	2a	9.4	12	6	50	4	3	7	1	0	1	0	3	4	7	1	32	99
125	61	2a	5.5	13	6	46.1538	4	3	7	1	0	1	0	3	4	7	0	98	98
126	73	2a	33.7	12	3	25	3	4	7	0	1	0	0	4	3	7	0	41	41
127	41	1c	4.1	12	2	16.6667	3	3	6	0	0	0	0	3	3	6	0	92	92
128	50	2a	5.17							0	0	0	0	3	2	5	0	57	57
129	66	2a	29				5	3	8	1	1	1	0	5	4	9	0	54	54
130	72	2a	17.3	12	2	16.6667	3	3	6	0	0	0	0	4	3	7	0	61	61
131	64	2a	7.3	13	2	15.3846	3	3	6	0	0	0	0	3	3	6	0	24	24
132	61	2a	19.4	12	5	41.6667	4	4	8	0	0	0	0	4	3	7	1	54	58
133	59	2a	15	12	4	33.3333	3	4	7	0	0	0	0	3	4	7	0	85	85
134	60	1c	5.1	12	4	33.3333	3	3	6	0	0	0	0	3	4	7	0	84	84
135	69	2a	20.7	13	1	7.69231	4	3	7	1	0	1	0	4	3	7	1	36	97
136	69	2a	8.1	12	1	8.33333	3	3	6	0	0	0	0	3	3	6	0	96	96
137	65	1c	10.4	12	2	16.6667	5	5	10	1	1	0	0	5	3	8	1	51	68
138	72	1c	12.56	11	6	54.5455	3	3	6	0	0	1	0	3	4	7	0	77	77
139	72	1c	3.1	12	1	8.33333	3	3	6	0	0	0	0	3	3	6	0	47	47
140	59	2a	6.3	12	7	58.3333	4	4	8	1	0	0	0	3	4	7	0	95	95
141	65	2a	14	13	8	61.5385	4	3	7	1	0	0	0	4	3	7	0	80	80
142	67	2a	7.6	12	4	33.3333	3	4	7	0	0	0	0	3	4	7	0	90	90
143	67	2a	7.1	13	7	53.8462	4	3	7	1	0	1	0	4	3	7	1	41	97
144	51	1c	6.11	10	1	10	3	3	6	0	0	0	0	3	3	6	0	96	96
145	64	2a	5.7	12	4	33.3333	4	4	8	1	0	0	0	3	4	7	1	7	78
146	53	2a	8.8	12	4	33.3333	3	4	7	1	0	1	0	3	4	7	1	6	97
147	74	1c	5.6	12	4	33.3333	3	3	6	1	0	0	0	3	4	7	0	95	95
148	61	2a	59.9	6	2	33.3333	4	4	8	1	1	1	0	3	5	8	0	95	59
149	63	1c	7.42				3	4	7	1	0	0	0	3	4	7	0	3	3
150	65	1c	16.5				4	3	7	1	1	0	1	3	4	7	1	30	50
151	64	1c	21.2				4	4	8	0	0	0	0	3	5	8	0	6	6
152	50	1c	27	6	3	50	3	3	6	1	0	0	0	3	3	6	0	41	41
153	66	1c	5.16	14	1	7.14286	4	4	8	1	0	1	0	4	4	8	0	25	25
154	70	1c	9.3	6	3	50	3	4	7	0	0	0	0	4	3	7
155	41	1c	5.6	12	1	8.33333	3	3	6	0	0	0	0	3	3	6	1	48	21
156	65	2a	9.2	12	2	16.6667	3	3	6	0	0	0	0	3	4	7	0	24	24
157	54	2a	42.9				4	5	9	1	1	1	0	5	4	9	1	11	95
158	63	1c	10.6				3	3	6	1	0	1	0	4	3	7	0	60	63
159	68	1c	5.8	12	2	16.6667	3	3	6	0	0	0	0	3	3	6	0	94	94
160	65	1c	7.7	12	2	16.6667	4	3	7	0	0	0	0	3	4	7	0	94	94
161	68	1c	4.8	12	1	8.33333	3	3	6	0	0	0	0	4	3	7	0	85	85
162	62	1c	6.5				3	3	6	0	0	0	0	3	3	6	0	37	37
163	62	2a	9.2	12	1	8.33333	3	3	6	0	0	0	0	3	4	7	0	72	72
164	59	1c	5.1	12	1	8.33333	3	3	6	0	0	0	0	3	3	6	0	82	82
165	69	1c	7.33				3	3	6	0	0	1	0	3	4	7	0	65	65
166	69	1c	13.9				4	5	9	1	0	1	0	3	5	8	1	16	94
167	55	2a	10.94	10	2	20	3	3	6	1	0	0	0	3	4	7	0	49	49
168	66	1c	5.2	12	4	33.3333	3	3	6	1	1	0	0	3	4	7	1	15	56
169	70	1c	7				3	3	6	1	0	1	0	3	4	7	0	76	76
170	68	1c	11.2	12	5	41.6667	3	3	6	0	0	0	0	3	4	7	1	39	92
171	71	2a	4.6	12	5	41.6667	3	3	6	1	0	0	0	3	3	6	0	85	85
172	69	1c	5.3	12	2	16.6667	3	3	6	1	0	1	0	3	3	6	0	53	60
173	60	1c	8				4	3	7	0	0	0	0	3	5	8	0	84	84
174	62	2a	6.2	12	3	25	4	4	8	0	0	0	0	3	4	7	1	31	94
175	66	2a	0.7	13	1	7.69231	4	3	7	0	0	0	0	4	5	9	0	87	87
176	57	2a	5.8				4	4	8	0	0	1	0	3	4	7	1	11	27
177	70	1c	8.9	12	6	50	3	3	6	0	0	0	0	3	4	7	0	85	86
178	69	1c	80	9	4	44.4444	2	2	4	0	0	0	0	3	4	7	0	73	73
179	62	2a	7	8	2	25	4	3	7	0	0	0	0	3	4	7	0	78	78
180	58	2a	10	12	7	58.3333	3	3	6	0	0	1	0	3	4	7	0	84	85
181	53	2a	9.96	12	1	8.33333	4	3	7	0	0	0	0	3	4	7	0	86	86
182	80	2a	7.3	13	3	23.0769	4	5	9	0	0	0	0	4	4	8	0	86	93
183	56	2a	4.3	8	2	25	4	4	8	1	1	0	0	4	3	7	0	91	91
184	77	1c	35.6				3	3	6	0	0	0	0	4	4	8	0	57	57
185	62	2a	39	12	2	16.6667	3	4	7	0	0	0	0	3	4	7	0	72	72
186	60	1c	7.5	12	2	16.6667	3	3	6	0	0	0	0	3	3	6	0	82	82
187	66	1c	9.7				3	3	6	0	0	0	0	3	3	6	0	71	71
188	68	2a	11.5	12	3	25	4	3	7	0	0	1	0	3	4	7	0	71	71
189	63	2a	8.4	12	2	16.6667	3	4	7	1	0	1	0	3	4	7	1	18	84
190	62	1c	4.7	12	1	8.33333	3	3	6	0	0	0	0	3	3	6	0	83	83
191	64	1c	35				2	2	4	1	1	0	0	3	4	7	0	91	91
192	68	2a	6.8	12	6	50	4	3	7	0	0	1	0	3	3	6	1	25	92
193	69	1c	16				4	4	8	1	1	0	0	4	3	7	1	8	87
194	72	2a	17.5	12	12	100	4	5	9	1	0	0	0	4	3	7
195	55	1c	8.3	12	1	8.33333	3	3	6	0	0	0	0	3	3	6	0	82	82
196	69	1c	10.7	12	6	50	3	3	6	0	0	0	0	3	4	7	0	34	34
197	59	1c	4.4				3	3	6	0	0	0	0	3	3	6	1	44	93
198	58	2a	7.7	12	3	25	3	3	6	0	0	1	0	3	4	7	1	68	91
199	63	1c	7.4				3	3	6	0	0	1	0	3	4	7	1	5	92
200	73	2a	11.1				4	4	8	0	0	0	0	4	3	7	0	89	89
201	67	1c	17.8	12	6	50	3	4	7	1	1	1	0	4	3	7	0	23	27
202	51	1c	4.8	12	3	25	5	4	9	1	0	1	0	4	5	9	1	52	88
203	69	2a	10.8	12	2	16.6667	3	3	6	0	0	0	0	3	3	6	0	70	70
204	74	2a	11.9	12	5	41.6667	3	3	6	1	0	1	0	3	4	7	0	84	84
205	65	2a	5.2	13	7	53.8462	4	3	7	0	0	0	0	3	4	7	1	11	65
206	74	1c	6.1				4	3	7	1	0	0	0	4	3	7	0	83	83
207	67	2a	10.1	12	6	50	3	4	7	0	0	0	0	3	4	7	0	89	89
208	65	1c	8.66	12	1	8.33333	3	3	6	0	0	0	0	3	3	6	0	48	48
209	64	2a	12.4	13	3	23.0769	4	4	8	1	0	0	0	4	5	9	0	33	33
210	68	1c	6.1				4	4	8	0	0	1	0	4	4	8	0	28	28
211	62	2a	4.9	12	2	16.6667	3	3	6	0	0	1	0	3	4	7	0	72	72
212	70	2a	4.7	13	5	38.4615	4	3	7	0	0	0	0	3	3	6	0	71	71
213	64	2a	15.5	13	7	53.8462	4	4	8	1	1	1	0	4	3	7	1	21	91
214	60	2a	4	13	1	7.69231	3	3	6	0	0	0	0	3	3	6	0	90	90
215	73	1c	9.58				2	2	4	1	0	1	0	3	4	7	0	87	87
216	73	2a	6.2	13	4	30.7692	3	3	6	0	0	0	0	3	3	6	0	50	50
217	72	2a	11	13	7	53.8462	4	4	8	1	1	0	0	4	5	9	0	83	83
218	71	1c	3.38				3	2	5	0	0	1	0	3	3	6	0	69	69
219	68	2a	4.3	12	3	25	4	3	7	0	0	0	0	4	5	9	0	15	15
220	66	2a	6.15	13	1	7.69231	4	3	7	0	0	0	0	3	3	6	0	83	83
221	65	2a	8.9	12	4	33.3333	3	4	7	0	0	0	0	3	4	7	0	30	49
222	70	1c	11.6				3	3	6	0	0	0	0	3	4	7	0	75	81
223	68	2a	4.6	12	4	33.3333	3	3	6	0	0	0	0	3	3	6	0	17	17
224	62	2a	29.5	13	5	38.4615	4	3	7	1	1	0	0	3	4	7	0	88	88
225	59	1c	3.3	12	1	8.33333	3	3	6	0	0	0	0	3	3	6	0	82	82
226	48	2a	15.2	12	1	8.33333	4	4	8	1	0	1	0	3	4	7	0	81	87
227	62	1c	5.05	12	6	50	1	2	3	0	0	0	0	3	3	6	1	30	60
228	70	2a	6.8	12	2	16.6667	4	3	7	0	0	0	0	4	3	7	1	44	88
229	76	1c	14.5	6	5	83.3333	5	4	9	1	0	1	0	4	5	9	1	6	23
230	61	1c	5.2	12	1	8.33333	3	3	6	0	0	0	0	3	3	6	0	84	85
231	73	2a	3.4	12	6	50	3	3	6	0	0	0	0	3	3	6	0	6	6
232	63	2a	40	6	5	83.3333	3	3	6	1	1	1	0	4	3	7	0	82	63
233	55	1c	23.7	6	3	50	4	3	7	1	0	0	0	4	3	7	1	18	87
234	69	1c	27.9	10	1	10	3	3	6	1	0	1	0	3	4	7	0	40	40
235	64	1c	5.2	12	5	41.6667	3	3	6	0	0	1	0	3	3	6	0	60	60
236	68	2a	8.91	13	5	38.4615	3	3	6	0	0	0	0	3	3	6	1	20	85
237	68	1c	25				3	3	6	1	0	1	0	4	3	7	0	73	73
238	67	2a	19				3	4	7	0	0	0	0	3	4	7	0	84	84
239	67	2a	12.9	13	1	7.69231	3	3	6	0	0	0	0	3	3	6	0	63	63
240	57	2a	7.4	13	4	30.7692	4	3	7	0	0	0	0	4	3	7	1	17	88
241	71	1c	8				2	3	5	0	0	1	0	3	3	6	0	62	62
242	75	2c	10.6	12	4	33.3333	4	4	8	0	0	0	0	4	3	7	0	87	87
243	66	1c	4.3	12	6	50	3	3	6	0	0	0	0	3	4	7	0	79	79
244	68	1c	10.87	10	4	40	3	4	7	0	0	1	0	3	4	7	1	6	34
245	57	2a	4				3	3	6	0	0	1	0	3	3	6	0	87	87
246	59	2a	4.7	13	9	69.2308	5	4	9	1	1	1	0	5	4	9	1	7	27
247	63	2c	31.4	13	11	84.6154	4	4	8	1	0	1	0	3	4	7	1	16	79
248	53	1c	6	12	4	33.3333	3	3	6	1	0	0	0	4	3	7	0	77	77
249	70	2c	3.1	13	7	53.8462	3	4	7	1	0	1	0	4	3	7	0	6	7
250	67	1c	4.3	12	9	75	3	3	6	0	0	1	0	3	4	7	0	66	66
251	51	1c	4.1	6	1	16.6667	3	3	6	0	0	0	0	3	3	6	0	70	70
252	66	1c	5.4				4	4	8	0	0	0	0	4	5	9	0	65	65
253	51	1c	4.5	12	2	16.6667	3	3	6	0	0	0	0	3	4	7	1	9	83
254	68	2a	6.2	14	1	7.14286	3	3	6	0	0	0	0	3	3	6	0	82	82
255	72	2a	42.3	12	6	50	3	5	8	0	0	0	0	3	4	7	0	57	57
256	63	1c	16.9	12	10	83.3333	4	4	8	0	0	0	0	3	4	7	0	64	64
257	69	2a	12.3	13	4	30.7692	3	3	6	0	0	0	0	3	4	7	0	81	81
258	63	1c	5.8	12	2	16.6667	3	3	6	0	0	0	0	3	3	6	0	87	87
259	66	2a	7.1	12	1	8.33333	3	3	6	0	0	0	0	3	3	6	1	74	85
260	54	1c	4	12	11	91.6667	3	3	6	0	0	0	0	3	4	7	0	75	75
261	56	1c	13.54	12	8	66.6667	3	3	6	1	0	0	0	3	4	7	0	85	85
262	67	2a	7	13	5	38.4615	5	4	9	0	0	0	0	4	5	9	1	3	87
263	71	1c	9	12	7	58.3333	5	4	9	1		1	0	5	5	10	0	74	74
264	76	2a	12.2	12	10	83.3333	4	5	9	0	1	1	0	3	4	7	0	83	84
265	74	1c	11.1	12	1	8.33333	3	3	6	0	0	0	0	3	3	6	0	64	64
266	67	2a	30.8	13	8	61.5385	5	4	9	1	1	1	0	3	4	7	0	69	69
267	59	2a	8.1	13	2	15.3846	4	3	7	0	0	1	0	3	4	7	0	77	81
268	45	2a	9.36	14	6	42.8571	4	3	7	0	0	0	0	3	4	7	0	79	84
269	60	1c	19	12	3	25	3	3	6	0	0	1	0	3	4	7	0	72	72
270	64	1c	4.84				3	3	6	1	0	1	0	3	3	6	1	55	79
271	64	2a	8.5	13	7	53.8462	4	4	8	0	0	1	0	3	4	7	1	50	74
272	65	1c	9.24	8	1	12.5	3	3	6	0	0	0	0	3	3	6	0	72	73
273	71	2a	4.3	13	3	23.0769	3	3	6	0	0	0	0	3	4	7	0	53	53
274	70	1c	5.2	12	1	8.33333	3	3	6	0	0	1	0	3	4	7	0	54	54
275	62	1c	32.6	12	6	50	5	4	9	0	1	1	0	4	5	9	0	76	76
276	61	2a	16	12	6	50	4	3	7	1	0	1	0	3	5	8	0	3	3
277	68	1c	8.6	12	5	41.6667	3	3	6	0	0	0	0	3	4	7	0	33	34
278	74	2a	2.3	11	2	18.1818	3	3	6	0	0	0	0	3	4	7	0	62	63
279	58	2a	1	12	1	8.33333	3	3	6	0	0	0	0	3	3	6	0	33	38
280	63	1c	4.3	12	3	25	3	3	6	0	0	0	0	3	4	7	0	72	73
281	71	2a	4.96	8	3	37.5	4	4	8	0	0	0	0	4	5	9	1	54	78
282	52	1c	9.66				5	4	9	1	1	1	1	5	4	9	1	29	79
283	53	1c	8.5	10	2	20	4	5	9	0	0	0	0	3	4	7	0	75	76
284	61	2a	24.9	12	3	25	4	3	7	0	0	0	0	3	4	7	0	39	40
285	75	1c	9.6	12	3	25	3	3	6	0	0	0	0	3	3	6	1	12	33
286	44	1c	3.81	12	2	16.6667	4	3	7	0	0	1	0	4	3	7	1	41	71
287	65	1c	14.34	12	2	16.6667	3	4	7	0	0	1	0	3	5	8	1	15	72
288	69	2a	6.75				2	3	5	0	0	0	0	3	4	7	0	55	55
289	65	1c	6.2	12	3	25	4	3	7	0	0	0	0	4	3	7	0	69	69
290	67	1c	4.8	12	2	16.6667	3	4	7	0	0	0	0	4	3	7	0	59	60
291	53	1c	20				3	4	7	0	0	0	0	3	4	7	0	41	42
292	63	1c	11.6	12	1	8.33333	3	3	6	1	0	1	0	3	5	8	1	8	72
293	69	1c	4.6	12	1	8.33333	4	4	8	0	0	0	0	4	3	7	0	72	73
294	69	2a	4.8	12	1	8.33333	3	3	6	0	0	0	0	3	4	7	0	50	56
295	56	2a	11	12	8	66.6667	3	4	7	0	0	1	0	3	4	7	0	17	18
296	68	2a	5	13	5	38.4615	3	4	7	0	0	1	0	3	4	7	0	17	18
297	62	1c	4.3	12	1	8.33333	3	3	6	0	0	0	0	3	3	6	0	63	63
298	57	2a	7.2	12	1	8.33333	3	4	7	0	0	0	0	3	4	7	0	58	58
299	63	1c	13.86	6	3	50	2	2	4	0	0	1	0	3	4	7	0	78	78
300	67	2a	7.75	7	1	14.2857	4	3	7	0	0	1	0	4	3	7	0	71	73
301	64	1c	16.55				3	3	6	0	0	0	0	3	4	7	0	15	15
302	69	1c	53.4	12	2	16.6667	4	4	8	1	1	1	0	4	3	7	0	72	72
303	68	2c	15.8	14	12	85.7143	5	4	9	0	0	1	0	4	5	9	0	71	71
304	68	2a	4.29	7	2	28.5714	4	4	8	1	0	1	0	4	3	7	1	50	79
305	60	2a	12.4	8	2	25	3	3	6	0	0	0	0	4	3	7	0	79	80
306	65	1c	3.8	10	5	50	3	4	7	0	0	0	0	3	4	7	0	57	58
307	75	2a	22.1	13	11	84.6154	5	4	9	1	1	1	0	4	5	9	1	14	75
308	67	1c	6	6	3	50	3	4	7	0	0	1	0	3	4	7	1	19	75
309	71	2a	5.6	13	8	61.5385	4	3	7	1	0	1	0	3	4	7	1	26	76
310	67	2a	18.51	13	10	76.9231	3	3	6	1	0	1	0	3	4	7	0	77	77
311	63	1c	12.5	6	2	33.3333	4	3	7	1	0	0	0	3	4	7	0	54	79
312	61	1c	5.7				2	3	5	0	0	0	0	2	3	5	0	72	72
313	73	1c	7.8	12	9	75	4	3	7	0	0	0	0	3	4	7	0	76	38
314	62	2a	20	13	2	15.3846	3	4	7	0	0	0	0	3	4	7	0	55	55
315	65	2a	5	13	11	84.6154	3	3	6	0	0	0	0	3	3	6	0	66	50
316	66	1c	6.1	12	4	33.3333	4	4	8	1	0	0	0	4	3	7	1	8	63
317	72	1c	7.7	12	4	33.3333	3	4	7	0	0	0	0	3	4	7	0	78	78
318	73	2a	8.8	12	6	50	3	4	7	0	0	0	0	3	4	7	0	68	68
319	63	2a	5.2	12	1	8.33333	3	3	6	0	0	1	0	3	3	6	1	3	75
320	70	2a	3.9	13	1	7.69231	3	3	6	1	0	1	0	3	3	6	0	79	79
321	65	1c	16.7	9	1	11.1111	3	4	7	1	0	1	0	3	4	7	0	76	50
322	78	2a	4.3	13	4	30.7692	5	4	9	0	0	0	0	5	4	9	1	56	68
323	72	1c	17.1	12	7	58.3333	5	4	9	1	0	1	0	5	3	8	1	45	104
324	69	2a	7.3	12	5	41.6667	3	3	6	0	0	1	0	3	3	6	1	44	72
325	63	1c	4.2	12	2	16.6667	3	3	6	0	0	0	0	3	3	6	0	72	73
326	67	2a	19.7	8	6	75	5	5	10	1	1	1	0	5	4	9	1	55	75
327	70	2a	7.9	13	1	7.69231	3	3	6	0	0	0	0	3	4	7	0	48	48
328	61	2a	12.2	12	2	16.6667	3	3	6	0	0	0	0	3	4	7	0	71	71
329	65	2a	11.9				3	4	7	0	0	0	0	4	3	7	1	39	77
330	67	2a	5.07	8	3	37.5	3	3	6	0	0	0	0	3	3	6	0	7	7
331	70	1c	9.1	12	2	16.6667	3	3	6	0	0	0	0	3	3	6	0	53	54
332	77	1c	20	10	10	100	4	4	8	1	0	1	0	4	5	9	1	20	76
333	75	1c	8.3	12	3	25	3	3	6	0	0	0	0	3	3	6	1	22	71
334	74	1c	6.25	6	3	50	4	4	8	1	0	0	0	4	3	7	1	17	71
335	78	2c	12.9	6	6	100	4	3	7	1	1	1	0	3	4	7	1	54	55
336	60	2a	7.2	13	3	23.0769	3	3	6	0	0	1	0	3	3	6	0	67	67
337	69	2a	3.9	13	5	38.4615	3	3	6	0	0	1	0	3	4	7	0	16	16
338	73	2a	7.8	7	2	28.5714	3	4	7	1	0	0	0	3	4	7	0	63	63
339	65	1c	27.96	12	10	83.3333	3	4	7	1	1	1	0	3	4	7	1	8	67
340	67	2a	7.6	12	4	33.3333	4	3	7	1	0	1	0	3	4	7	0	7	7
341	66	2a	5.5	12	1	8.33333	3	3	6	0	0	0	0	3	3	6	0	63	63
342	69	2a	45.9	12	7	58.3333	4	4	8	1	0	1	0	4	3	7	0	71	71
343	68	1c	72.8	6	3	50	4	4	8	1	0	1	0	3	4	7	1	10	76
344	73	1c	4.5	12	1	8.33333	3	3	6	0	0	0	0	3	3	6	0	70	71
345	65	1c	54				4	4	8	1	1	1	0	4	3	7	0	70	70
346	85	2a	5.09	12	2	16.6667	3	3	6	0	0	0	0	3	3	6	0	65	65
347	64	1c	15.8	12	5	41.6667	3	3	6	0	0	0	0	3	3	6	0	76	76
348	73	2a	27	6	1	16.6667	4	4	8	0	0	0	0	4	3	7	0	58	74
349	78	1c	7.41	12	1	8.33333	3	3	6	0	0	1	0	3	4	7	0	57	58
350	72	2c	23.6	13	9	69.2308	4	3	7	1	0	0	0	3	4	7	0	54	54
351	61	2a	8	12	2	16.6667	3	3	6	0	0	0	0	3	3	6	0	59	59
352	75	1c	7.61				3	3	6	1	0	1	0	3	4	7	1	16	75
353	68	1c	12	12	5	41.6667	4	3	7	0	0	1	0	3	4	7	1	11	72
354	71	2a	55				3	4	7	1	0	1	0	3	4	7	1	5	66
355	64	2a	2.3	12	1	8.33333	3	3	6	1	0	1	0	3	3	6	0	73	73
356	72	2a	9.6	12	5	41.6667	3	4	7	1	0	0	0	3	3	6	1	23	68
357	71	1c	5.14	12	3	25	3	3	6	0	0	1	0	3	3	6	0	32	32
358	69	2a	3.9	8	2	25	3	4	7	1	0	1	0	4	3	7	0	2	3
359	67	2a	5.3	12	4	33.3333	3	3	6	1	0	1	0	3	3	6	1	28	70
360	58	1c	68	10	1	10	4	4	8	1	1	0	0	4	5	9	0	65	68
361	61	1c	9				4	3	7	0	0	1	0	4	3	7	0	57	58
362	62	2a	39.13	12	7	58.3333	4	3	7	0	0	0	0	3	4	7	1	2	65
363	77	2a	6.7	12	2	16.6667	4	4	8	0	0	0	0	4	3	7	1	7	75
364	68	1c	8.2	12	2	16.6667	3	3	6	0	0	0	0	3	4	7	0	74	75
365	72	2c	9.7	12	6	50	4	3	7	0	1	1	0	4	3	7	1	6	75
366	50	1c	21.2	12	6	50	4	4	8	0	0	0	0	3	5	8	1	38	73
367	78	2c	19.4	12	3	25	3	3	6	0	0	1	0	3	4	7	0	74	74
368	63	1c	5.5	12	2	16.6667	3	3	6	0	0	0	0	3	3	6	0	67	68
369	72	2a	7.7	12	1	8.33333	3	3	6	1	0	1	0	3	5	8	0	71	74
370	69	2a	6.1	13	1	7.69231	4	3	7	1	0	0	0	4	3	7	1	34	72
371	63	2a	25.2	13	7	53.8462	3	4	7	1	0	1	0	3	4	7	0	72	72
372	63	2a	13.2	13	1	7.69231	3	3	6	0	0	0	0	3	3	6	0	34	34
373	70	2a	17.66	6	5	83.3333	3	4	7	1	1	1	0	3	4	7	0	25	25
374	68	2a	11.4	13	1	7.69231	5	4	9	1	1	1	0	4	5	9	1	2	65
375	65	1c	20.6				3	4	7	1	0	1	0	3	3	6	1	6	66
376	75	2c	20.9	14	3	21.4286	4	3	7	1	1	1	0	3	4	7	0	3	3
377	68	1c	6.9	12	3	25	3	3	6	0	0	0	0	3	3	6	1	49	67
378	61	2a	8.2				4	3	7	0	0	0	0	4	3	7	1	27	74
379	51	1c	10.9	12	1	8.33333	3	3	6	0	0	0	0	3	3	6	0	66	66
380	52	1c	6.89	12	5	41.6667	3	3	6	0	0	1	0	3	4	7	0	63	63
381	69	2a	5.7	13	1	7.69231	3	3	6	0	0	0	0	3	3	6	0	70	74
382	74	1c	10.8	6	2	33.3333	3	3	6	0	0	0	0	4	3	7	0	71	71
383	62	2c	12.5	10	2	20	3	3	6	1	0	1	0	3	4	7	1	59	71
384	54	1c	4.05	10	4	40	3	4	7	0	0	0	0	3	3	6	0	65	65
385	67	1c	3.5	12	1	8.33333	3	3	6	0	0	0	0	3	3	6	0	72	72
386	67	2a	9.55	12	9	75	4	4	8	0	1	0	0	4	3	7	1	40	58
387	69	1c	6.8	12	4	33.3333	3	3	6	1	0	0	0	3	3	6	0	63	63
388	66	1c	5.5	6	2	33.3333	3	4	7	0	0	0	0	3	4	7	0	74	74
389	73	1c	12.01	12	2	16.6667	4	3	7	0	0	0	0	3	4	7	1	64	72
390	52	1c	7.8	12	2	16.6667	3	3	6	0	0	0	0	3	3	6	1	50	73
391	65	1c	8.4				3	3	6	0	0	0	0	3	3	6	0	54	55
392	54	2a	1.5	13	2	15.3846	3	3	6	1	0	1	0	3	3	6	0	70	70
393	64	2a	5.14	6	3	50	3	3	6	1	1	1	0	3	4	7	1	3	57
394	53	1c	8.1	12	5	41.6667	3	3	6	0	0	0	0	3	3	6	0	68	68
395	62	2a	7.4	8	1	12.5	3	4	7	0	0	0	0	3	4	7	1	5	16
396	65	2a	12.6	12	1	8.33333	3	3	6	0	0	0	0	3	3	6	0	35	35
397	67	1c	6	12	2	16.6667	3	3	6	0	0	0	0	3	3	6	0	56	57
398	67	2a	8.4	12	8	66.6667	4	3	7	1	0	1	1	3	4	7	0	51	64
399	65	1c	17.1	12	4	33.3333	4	4	8	0	1	0	0	3	4	7	0	54	54
400	70	2a	5.1	12	1	8.33333	3	3	6	0	0	0	0	3	3	6	0	68	68
401	45	1c	6.7	12	3	25	3	3	6	0	0	0	0	3	3	6	0	61	61
402	70	1c	24.8	12	1	8.33333	3	3	6	1	0	0	0	3	4	7	0	70	70
403	66	1c	6	12	1	8.33333	3	3	6	0	0	0	0	3	3	6	0	74	61
404	60	1c	6.1	12	3	25	3	3	6	0	0	0	0	3	3	6	0	65	65
405	70	1c	6.81	10	2	20	3	3	6	0	0	1	0	3	3	6	0	71	72
406	55	2a	13.1	13	10	76.9231	4	4	8	1	0	0	0	3	4	7	1	6	59
407	68	2c	16.5	11	3	27.2727	4	3	7	0	0	1	0	3	5	8	0	43	43
408	64	1c	4.9	12	5	41.6667	3	4	7	0	0	1	0	3	4	7	0	42	37
409	60	2a	44.9				4	4	8	1	1	1	0	3	4	7	1	3	75
410	68	1c	8.66				3	4	7	1	1	1	1	3	4	7	1	3	73
411	71	1c	10.22	6	6	100	3	4	7	0	0	0	0	3	4	7	1	27	69
412	69	1c	22				5	3	8	1	1	1	1	5	3	8	1	28	56
413	57	2c	62.48				3	4	7	1	0	1	0	3	4	7	1	3	64
414	65	1c	16.18	10	2	20	3	3	6	0	0	0	0	3	3	6	0	54	56
415	63	1c	7.71	12	2	16.6667	3	3	6	0	0	0	0	3	3	6	0	41	42
416	56	1c	6	13	7	53.8462	3	4	7	0	0	1	0	3	3	6	0	72	72
417	56	2a	6.3	6	4	66.6667	3	3	6	0	0	0	0	3	3	6	0	67	67
418	64	2a	15	11	2	18.1818	4	3	7	0	0	1	0	4	3	7	0	60	60
419	70	1c	4.22	12	2	16.6667	3	3	6	0	0	0	0	3	3	6	0	62	62
420	65	1c	7.2	12	3	25	3	3	6	0	0	0	0	3	3	6	0	71	68
421	56	2a	7.1	12	4	33.3333	3	4	7	1	0	0	0	4	3	7	0	59	69
422	65	2a	4.7	10	4	40	3	3	6	1	0	1	0	3	4	7	0	70	70
423	72	2a	6.3	12	1	8.33333	3	3	6	0	0	0	0	3	3	6	0	47	47
424	72	2c	25.5	13	9	69.2308	3	3	6	1	0	0	0	3	4	7	0	71	71
425	70	2a	7.29	13	7	53.8462	3	4	7	0	0	0	0	3	4	7	0	48	48
426	63	1c	4.6	13	7	53.8462	4	3	7	1	0	0	0	4	3	7	1	28	64
427	67	2a	4.2	11	4	36.3636	2	2	4	0	0	0	0	3	3	6	0	52	52
428	64	1c	4.7	6	1	16.6667				1	0	1	0	3	4	7	0	65	65
429	56	2a	6	7	2	28.5714	3	3	6	0	0	0	0	3	4	7	0	64	64
430	71	1c	8.49	12	1	8.33333	3	3	6	0	0	0	0	3	3	6	0	48	49
431	70	1c	17.8	12	4	33.3333	4	4	8	1	0	0	1	4	3	7	1	1	71
432	62	1c	11.2	8	1	12.5	3	3	6	0	0	0	0	3	4	7	0	48	60
433	72	1c	7.2	12	1	8.33333	3	3	6	0	0	1	0	3	4	7	1	0	69
434	66	1c	5.2	12	1	8.33333	3	3	6	0	0	0	0	3	4	7	0	72	66
435	69	2b	5.9	7	7	100	4	4	8	1	0	1	0	4	3	7	0	72	72
436	62	1c	3.8	12	1	8.33333	3	3	6	0	0	0	0	3	3	6	0	69	69
437	56	1c	8.7	12	3	25	3	3	6	0	0	1	0	4	3	7	1	0	71
438	61	2c	69.7	12	12	100	3	4	7	1	1	1	0	5	3	8	1	21	62
439	73	1c	12.3	12	3	25	3	3	6	0	1	1	1	4	3	7	1	3	72
440	68	2a	4.6	12	6	50	4	4	8	0	0	0	0	3	4	7	0	51	52
441	73	2c	13.88	10	10	100	4	4	8	1	0	1	0	3	4	7	1	5	59
442	51	2a	69.5	12	7	58.3333	3	3	6	1	1	1	0	3	4	7	0	19	15
443	64	1c	9.32	10	4	40	3	3	6	0	0	0	0	3	4	7	0	61	61
444	63	2c	4.3	12	8	66.6667	4	4	8	1	1	1	0	3	4	7	1	2	44
445	68	2a	7.1	13	1	7.69231	3	3	6	0	0	0	0	3	3	6	0	69	70
446	74	2a	3.9	13	6	46.1538	3	3	6	0	0	0	0	3	3	6	0	10	11
447	73	2a	2.7	7	1	14.2857	3	3	6	0	0	0	0	3	3	6	0	71	71
448	72	1c	15.38	12	3	25	3	3	6	0	0	0	0	4	3	7	0	61	61
449	73	2a	17	13	13	100	5	4	9	1	1	1	0	5	4	9	1	2	71
450	66	2a	5.2	13	7	53.8462	4	3	7	1	0	1	0	3	4	7	1	30	72
451	53	1c	2.7	10	2	20	2	2	4	0	0	0	0	4	3	7	0	65	65
452	76	2a	14.9	12	7	58.3333	3	3	6	1	0	1	0	3	4	7	0	60	61
453	71	2a	4.8	13	9	69.2308	4	3	7	0	0	1	0	3	4	7	1	60	72
454	66	1c	15	6	5	83.3333	4	4	8	0	0	0	0	4	3	7	0	48	49
455	65	2a	5.1	12	1	8.33333	3	3	6	0	0	0	0	3	3	6	1	46	70
456	73	2a	17.7	12	1	8.33333	3	3	6	0	0	0	0	3	4	7	0	63	63
457	75	1c	7.9	12	2	16.6667	4	3	7	0	0	0	0	3	4	7	0	67	67
458	66	1c	6.4	12	1	8.33333	3	4	7	0	0	0	0	4	3	7	0	66	66
459	62	2a	26.6	13	6	46.1538	4	4	8	1	0	0	0	4	4	8	1	1	60
460	59	2a	5.7	13	2	15.3846	3	3	6	0	0	0	0	3	4	7	0	12	19
461	67	2a	19.7	12	7	58.3333	3	4	7	0	1	0	0	3	4	7	1	12	69
462	65	2a	6.89	6	3	50	4	4	8	1	0	0	1	3	4	7	1	27	67
463	73	1c	6.3	6	4	66.6667	3	4	7	1	1	1	0	4	3	7	0	2	2
464	75	2a	18	13	6	46.1538	4	4	8	1	0	0	0	4	5	9	0	3	4
465	70	2c	22.23	12	4	33.3333	3	3	6	1	0	1	0	3	4	7	0	37	37
466	59	2a	15.1	13	8	61.5385	3	4	7	1	0	0	1	3	4	7	1	3	61
467	66	2a	9.6	12	6	50	3	3	6	1	0	0	0	3	5	8	0	65	66
468	60	1c	4.6	6	2	33.3333	3	3	6	0	0	0	0	3	3	6	0	49	49
469	65	1c	3.7	6	2	33.3333	3	4	7	0	0	0	0	3	3	6	0	66	66
470	60	2a	7	12	4	33.3333	3	4	7	0	0	1	0	3	4	7	0	66	66
471	78	1c	14.11				4	3	7	0	0	0	0	3	3	6	1	71	71
472	53	2a	4.6	13	2	15.3846	3	3	6	0	0	0	0	3	4	7	0	60	60
473	69	2a	0.8	12	2	16.6667	3	3	6	0	0	0	0	3	3	6	0	62	62
474	60	1c	6.48				3	3	6	0	0	1	0	3	4	7	1	16	69
475	67	1c	6.3	12	6	50	3	3	6	1	0	1	0	3	5	8	0	60	60
476	73	1c	8.7	12	3	25	3	3	6	0	0	1	0	3	3	6	0	64	64
477	64	1c	5	12	2	16.6667	3	3	6	0	0	1	0	3	4	7	1	6	64
478	70	2a	4.8	12	6	50	4	3	7	1	0	1	0	4	3	7	1	11	52
479	70	1c	5.8	12	5	41.6667	3	3	6	0	0	1	0	3	3	6	0	3	3
480	72	1c	8.72	12	6	50	3	3	6	0	0	0	0	3	4	7	0	67	67
481	63	2a	8.8	6	1	16.6667	3	3	6	0	0	0	0	3	4	7	0	62	62
482	59	2a	6.07	12	1	8.33333	3	3	6	0	0	0	0	3	3	6	0	63	63
483	75	1c	5.17				4	4	8	0	0	1	0	3	3	6	0	61	62
484	61	1c	11.74	12	1	8.33333	3	3	6	0	0	0	0	3	3	6	0	53	59
485	67	2a	7.2	13	3	23.0769	4	3	7	0	0	1	0	4	3	7	0	58	58
486	69	2a	11	13	5	38.4615	4	3	7	1	0	0	0	4	3	7	1	30	59
487	72	2a	9.7	12	5	41.6667	3	3	6	0	0	0	0	4	3	7	1	30	68
488	75	2a	16.6	14	4	28.5714	4	3	7	1	0	1	0	4	3	7	1	18	60
489	62	1c	6.48	12	4	33.3333	3	3	6	0	0	0	0	3	3	6	0	57	57
490	68	1c	14.4	6	3	50	4	3	7	1	0	0	0	5	4	9	1	0	66
491	67	1c	21	13	7	53.8462	4	5	9	1	0	1	0	3	4	7	1	2	68
492	67	2a	6.5	13	4	30.7692	4	4	8	0	0	0	0	3	4	7	1	38	69
493	54	1c	5.1	12	1	8.33333	3	3	6	0	0	0	0	3	3	6	0	69	69
494	52	1c	16	8	4	50	3	3	6	1	1	1	1	3	4	7	1	0	66
495	57	1c	10.34	12	1	8.33333	3	3	6	0	0	0	0	3	3	6	0	57	62
496	78	1c	10.7	12	1	8.33333	3	3	6	0	0	0	0	3	3	6	0	57	58
497	59	2a	13.2	12	1	8.33333	3	4	7	1	0	1	0	3	4	7	1	18	59
498	73	2a	6.3	12	4	33.3333	3	3	6	0	0	0	0	3	4	7	0	62	62
499	76	2a	7.78	12	5	41.6667	3	4	7	1	0	1	0	3	4	7	1	28	65
500	76	2a	7.78	12	5	41.6667	3	3	6	1	0	1	0	3	4	7	0	66	67
501	74	1c	6.7	12	3	25	3	3	6	0	0	1	0	3	3	6	1	1	56
502	76	1c	4.67	12	1	8.33333	3	3	6	0	0	0	0	3	3	6	0	57	58
503	66	1c	5.49	12	2	16.6667	3	3	6	0	0	0	0	3	3	6	0	58	59
504	72	1c	17	10	2	20	3	3	6	0	0	0	0	3	3	6	0	62	63
505	75	2a	18	10	2	20	3	3	6	0	0	0	0	3	4	7	0	58	59
506	64	2a	5.3	13	5	38.4615	3	3	6	0	0	0	0	3	3	6	0	63	63
507	68	2a	9.942	12	2	16.6667	3	4	7	1	0	1	0	3	4	7	0	60	60
508	66	1c	16	12	4	33.3333	4	3	7	0	0	0	0	3	4	7	1	12	56
509	69	2a	2.7	7	3	42.8571	3	4	7	0	0	0	0	3	4	7	0	27	27
510	67	1c	6.54	8	4	50	4	4	8	0	0	0	0	4	3	7	0	58	58
511	70	2a	15	12	7	58.3333	3	4	7	1	0	1	0	3	3	6	0	58	58
512	85	1c	8.2	12	2	16.6667	4	3	7	0	0	0	0	3	4	7	0	57	57
513	72	3a	5.8	12	6	50	4	4	8	1	0	0	0	4	3	7	0	66	66
514	66	3a	19.49	12	5	41.6667	4	5	9	1	0	1	0	4	3	7	1	19	66
515	67	2a	6.3	12	5	41.6667	3	3	6	1	0	0	0	3	3	6	0	54	54
516	72	1c	6.3	12	1	8.33333	3	3	6	0	0	0	0	3	3	6	0	58	58
517	60	2a	8.143	13	5	38.4615	4	5	9	0	0	0	0	4	3	7	0	51	51
518	73	2a	13.019	12	1	8.33333	3	4	7	0	0	1	0	3	4	7	0	66	66
519	60	2a	32.2				3	3	6	0	0	0	0	3	3	6	0	63	64
520	73	1c	13.51	12	3	25	3	3	6	0	0	1	0	3	3	6	0	31	31
521	73	1c	16	10	6	60	5	5	10	1	1	1	0	5	4	9	1	9	68
522	65	1c	29	12	5	41.6667	4	4	8	1	1	1	1	4	3	7	0	67	67
523	58	2a	28.7	13	5	38.4615	3	3	6	1	0	1	0	3	4	7	1	21	62
524	70	2a	8.687	12	2	16.6667	4	5	9	1	1	0	0	4	5	9	1	62	65
525	60	1c	4.28	12	1	8.33333	3	3	6	0	0	0	0	3	3	6	0	67	67
526	61	1c	4	6	2	33.3333	3	3	6	0	0	0	0	3	3	6	0	60	60
527	69	1c	4.052	10	3	30	3	3	6	0	0	0	0	3	4	7	0	33	34
528	71	1c	5.644	12	5	41.6667	3	4	7	0	0	0	0	3	3	6	0	63	63
529	71	2a	12.07	12	2	16.6667	3	3	6	1	0	0	0	3	4	7	0	59	59
530	64	2a	19.18	12	4	33.3333	4	3	7	1	0	1	0	3	4	7	0	62	62
531	71	2a	7.61	12	4	33.3333	4	3	7	0	0	0	0	3	4	7	0	64	64
532	75	1c	5.6	12	6	50	4	4	8	0	0	0	0	4	3	7	0	53	54
533	62	2a	7.017	12	7	58.3333	3	3	6	0	0	1	0	3	4	7	1	29	63
534	71	1c	5.82	12	7	58.3333	3	4	7	0	0	1	0	3	4	7	1	63	65
535	59	1c	18.2	12	2	16.6667	3	4	7	0	0	0	0	3	4	7	0	56	56
536	73	1c	16.61	12	12	100	3	3	6	1	1	1	0	3	4	7	0	1	1
537	68	2a	9.88	13	2	15.3846	4	4	8	0	0	0	0	4	3	7	1	57	63
538	59	1c	5.844	12	1	8.33333	3	3	6	0	0	0	0	3	4	7	1	53	64
539	64	1c	4.96	12	3	25	3	3	6	1	0	0	0	3	4	7	0	49	61
540	57	2a	5.88	12	4	33.3333	3	4	7	0	0	0	0	3	4	7	0	58	58
541	59	1c	7.67	12	1	8.33333	3	4	7	0	0	0	0	3	4	7	0	60	60
542	65	2a	9.214	12	4	33.3333	4	5	9	0	0	0	0	3	4	7	0	64	64
543	65	1c	7.5	10	2	20	3	4	7	0	0	0	0	3	3	6	0	2	3
544	70	1c	10.11	12	4	33.3333	3	3	6	1	0	1	0	3	3	6	0	64	58
545	61	2a	9.829	12	5	41.6667	3	3	6	0	0	0	0	3	4	7	1	27	65
546	58	1c	6.01	12	2	16.6667	3	4	7	0	0	0	0	3	4	7	0	64	64
547	73	2a	4.87	6	1	16.6667	4	5	9	1	1	1	0	3	5	8	0	25	27
548	62	1c	6.6	12	1	8.33333	3	4	7	1	1	0	0	4	5	9	0	59	60
549	71	1c	5	6	2	33.3333	3	3	6	0	0	0	0	3	4	7	1	52	64
550	66	2a	100				3	3	6	1	1	0	0	4	3	7	1	3	62
551	64	1c	4.365	12	1	8.33333	3	3	6	0	0	0	0	3	3	6	0	52	59
552	63	1c	10.5	6	1	16.6667	2	3	5	1	0	1	0	3	4	7	1	57	62
553	73	3a	6.4				3	3	6	0			0	3	3	6	0	60	60
554	60	1c	4.59				4	4	8	1	0	0	0	4	3	7	1	31	60
555	68	1c	2.42	8	2	25	4	5	9	0	0	0	0	3	4	7	0	39	39
556	74	1c	6.5	12	1	8.33333	3	3	6	0	0	0	0	3	3	6	0	59	60
557	59	1c	8.54	10	1	10	3	3	6	0	0	0	0	3	3	6	0	60	60
558	60	1c	8.429	12	2	16.6667	4	3	7	0	0	1	0	4	3	7	1	27	62
559	65	1c	5.13	12	4	33.3333	3	3	6	0	0	0	0	3	4	7	0	59	59
560	73	1c	9.26	12	4	33.3333	4	3	7	1	0	0	0	3	4	7	1	49	61
561	76	2a	8.518	12	4	33.3333	3	3	6	0	0	0	0	3	4	7	0	34	34
562	79	1c	2.273	6	2	33.3333	3	3	6	0	0	0	0	3	4	7	0	56	56
563	58	1c	4.09	12	5	41.6667	3	4	7	0	0	1	0	3	4	7	1	61	61
564	69	2a	3.064	12	2	16.6667	3	3	6	0	0	0	0	3	3	6	0	59	60
565	69	1c	12.967	12	2	16.6667	3	4	7	0	0	1	0	3	3	6	0	61	61
566	58	1c	6.754	12	3	25	3	4	7	0	0	1	0	3	3	6	1	28	58
567	69	1c	13.45	10	2	20	3	3	6	0	0	0	0	3	4	7	0	50	63
568	68	1c	10.89	7	3	42.8571	1	2	3	0	0	0	0	3	4	7	0	57	58
569	66	1c	4.27				4	3	7	1	0	0	0	3	4	7	0	60	60
570	61	1c	3.76	6	1	16.6667	3	3	6	1	0	0	0	3	3	6	0	60	61
571	59	1c	18	10	9	90	3	4	7	1	1	1	0	3	4	7	1	3	61
572	63	1c	18.547	12	9	75	3	3	6	1	0	1	0	3	4	7	1	45	46
573	75	2a	58.8	12	9	75	4	5	9	1	1	1	1	4	3	7	1	3	60
574	67	1c	56.697	12	8	66.6667	4	4	8	1	1	1	1	4	5	9	1	0	59
575	73	1c	10.075	12	6	50	4	3	7	1	1	0	0	3	4	7	1	12	60
576	61	1c	7.5				3	4	7	1	1	0	0	3	4	7	0	29	29
577	51	1c	5.15	12	6	50	3	3	6	0	0	0	0	3	3	6	0	59	59
578	58	1c	8.055	12	1	8.33333	3	3	6	0	0	1	0	3	4	7	0	59	59
579	67	2a	6.54	12	6	50	3	3	6	0	0	0	0	3	4	7	0	53	53
580	59	1c	6.339	12	3	25	3	3	6	0	0	0	0	3	3	6	0	59	60
581	72	1c	8.04	12	2	16.6667	3	3	6	0	0	0	0	3	4	7	1	46	58
582	75	1c	76.67	12	12	100	4	4	8	1	1	1	1	3	5	8	1	0	61
583	75	3a	29.43	12	10	83.3333	4	3	7	1	1	1	0	3	4	7	1	49	61
584	61	2a	9.64				3	3	6	1	0	1	1	3	4	7	1	9	58
585	69	2a	16.241	12	6	50	4	4	8	0	0	1	0	4	3	7	1	16	53
586	70	1c	13.5	12	8	66.6667	4	5	9	1	0	1	0	4	5	9	1	12	60
587	68	2a	44.89	12	7	58.3333	4	3	7	1	1	1	1	4	3	7	1	1	60
588	58	2a	4.445	12	4	33.3333	3	3	6	0	0	0	0	3	4	7	0	60	60
589	69	1c	11.94	12	1	8.33333	3	3	6	0	0	0	0	3	3	6	0	35	43
590	69	1c	6.6	12	2	16.6667	3	3	6	0	0	0	0	3	3	6	0	58	58
591	52	2a	3.9				3	3	6	0	0	0	0	3	3	6	0	53	53
592	67	1c	4.77	12	5	41.6667	3	4	7	1	0	0	0	3	3	6	0	61	58
593	69	1c	16.432	12	1	8.33333	3	3	6	0	0	0	0	3	3	6	0	55	55
594	57	2a	10.7	12	7	58.3333	4	3	7	1	0	0	0	3	4	7	1	33	57
595	65	2a	51.97	12	1	8.33333	3	3	6	0	0	1	0	3	4	7	0	1	1
596	56	1c	6.26	12	1	8.33333	3	3	6	0	0	0	0	3	3	6	0	61	49
597	68	2a	3.36	12	1	8.33333	3	3	6	0	0	0	0	3	3	6	0	60	60
598	67	1c	6.051	12	1	8.33333	3	3	6	1	0	1	0	3	3	6	0	38	39
599	70	2a	2.99	12	2	16.6667	4	3	7	0	0	0	0	4	3	7	0	61	61
600	73	1c	7.011	12	1	8.33333	3	3	6	0	0	1	0	3	4	7	0	56	60
601	73	2a	6	14	4	28.5714	4	3	7	0	0	1	0	3	4	7	0	53	53
602	66	1c	5.763	12	2	16.6667	3	3	6	1	0	1	0	3	3	6	0	59	59
603	63	3a	6.2	12	11	91.6667	3	3	6	1	0	1	0	3	4	7	0	52	52
604	63	3a	7.271	13	7	53.8462	4	3	7	1	0	1	0	3	4	7	0	8	8
605	60	1c	4.05	12	3	25	3	3	6	1	0	1	0	3	3	6	0	48	48
606	73	1c	2.36							0	0	0	0	3	3	6	0	12	12
607	63	1c	5.37	12	1	8.33333	3	4	7	0	0	0	0	3	3	6	0	26	26
608	55	1c	10.105	12	1	8.33333	3	3	6	0	0	0	0	3	3	6	0	52	52
609	58	1c	12	12	12	100	3	3	6	1	1	1	0	3	4	7	1	2	48
610	72	1c	6.398	12	1	8.33333	3	3	6	0	0	0	0	3	3	6	0	48	48
611	65	1c	10.971	12	2	16.6667	3	3	6	0	0	0	0	3	3	6	0	55	56
612	66	1c	48.575	12	3	25	3	3	6	0	1	0	0	4	3	7	1	1	53
613	55	2a	6.058	12	3	25	3	4	7	1	0	1	0	3	3	6	0	58	59
614	71	1c	4.823	12	3	25	3	3	6	0	0	0	0	3	3	6	0	48	48
615	68	1c	5.952	12	6	50	3	3	6	0	0	0	0	3	3	6	0	1	1
616	66	1c	13.4	7	2	28.5714	3	3	6	0	0	0	0	3	3	6	0	58	59
617	82	1c	4.47	8	8	100	3	3	6	1	0	0	0	3	4	7	0	52	53
618	68	1c	4.9	12	1	8.33333	3	3	6	0	0	0	0	3	4	7	0	53	58
619	69	1c	8.89	12	4	33.3333	4	3	7	1	0	0	0	4	3	7	0	47	48
620	60	1c	6.53	12	2	16.6667	3	3	6	0	0	0	0	3	4	7	0	58	58
621	72	1c	11.7	12	2	16.6667	3	3	6	0	0	0	0	3	4	7	0	51	51
622	72	1c	5.59	12	1	8.33333	4	3	7	0	0	0	0	4	3	7	0	35	29
623	67	2a	8.3	12	1	8.33333	3	3	6	0	0	0	0	3	3	6	0	5	5
624	62	1c	6.5	10	1	10	4	3	7	0	0	1	0	3	4	7	0	59	59
625	73	1c	5	12	6	50	3	3	6	0	0	0	0	3	3	6	0	37	38
626	75	1c	5.8	12	2	16.6667	3	4	7	1	0	0	0	3	4	7	0	59	59
627	73	3a	5.795				3	3	6	1	0	0	0	3	4	7	0	59	59
628	60	1c	9.1	6	2	33.3333	5	4	9	1	1	0	0	4	5	9	1	11	58
629	58	1c	6.146	12	1	8.33333	3	3	6	0	0	1	0	3	3	6	0	51	51
630	73	2a	5.57	12	2	16.6667	3	3	6	0	0	0	0	3	3	6	0	57	57
631	64	1c	8.862	12	4	33.3333	4	5	9	0	1	0	0	4	5	9	1	35	53
632	63	1c	9.2	10	4	40	3	4	7	1	0	0	0	3	4	7	0	59	47
633	68	1c	22				3	4	7	0	0	0	0	3	4	7	0	47	47
634	55	1c	7.4	12	2	16.6667	4	3	7	1	1	1	0	3	4	7	0	49	49
635	62	1c	5.84	12	4	33.3333	3	3	6	0	0	1	0	3	3	6	0	0	0
636	63	2a	10.2	13	5	38.4615	3	3	6	1	0	1	0	3	3	6	0	49	49
637	78	1c	44.21	12	10	83.3333	4	5	9	1	1	1	0	4	3	7	1	1	57
638	68	1c	5.029	12	1	8.33333	3	3	6	0	0	0	0	3	3	6	0	55	56
639	72	2a	12.24	13	3	23.0769	4	4	8	1	0	0	1	4	4	8	1	12	56
640	72	2a	4.41	13	4	30.7692	4	4	8	0	0	1	0	4	4	8	1	0	48
641	75	2a	12.65	12	3	25	4	3	7	0	0	1	0	4	3	7	1	18	57
642	65	1c	5.934	12	1	8.33333	3	3	6	0	0	0	0	3	4	7	1	14	52
643	73	2a	4.6	13	2	15.3846	3	3	6	0	0	0	0	3	4	7	0	15	16
644	71	1c	8.6				3	4	7	1	0	1	0	3	4	7	0	12	12
645	57	2a	3.71	12	3	25	3	4	7	0	0	0	0	3	4	7	0	29	20
646	65	2a	10	13	8	61.5385	4	3	7	1	0	1	0	3	3	6	0	54	54
647	65	1c	9.53	12	1	8.33333	3	3	6	0	0	0	0	3	3	6	0	46	46
648	61	2a	4.24	13	5	38.4615	3	3	6	1	0	1	0	3	3	6	1	22	54
649	56	1c	6.92	12	1	8.33333	3	3	6	0	0	0	0	3	3	6	0	48	49
650	55	1c	31	10	10	100	3	4	7	1	1	1	0	4	3	7	1	3	54
651	81	1c	8.89	12	4	33.3333	4	3	7	1	1	1	0	3	4	7	0	2	3
652	54	1c	3.3	12	3	25	3	3	6	0	0	0	0	3	3	6	0	54	55
653	76	1c	6.51				3	4	7	0	0	0	0	3	4	7	0	53	55
654	74	1c	24.29				3	3	6	0	0	1	0	3	4	7	1	3	43
655	67	1c	5.11	12	1	8.33333	3	3	6	0	0	0	0	3	3	6	0	54	56
656	51	1c	11.36	12	8	66.6667	4	4	8	0	0	0	0	3	4	7	0	48	48
657	61	2a	12.61	12	10	83.3333	4	4	8	0	0	1	0	3	4	7	0	44	44
658	58	2a	7.4	14	9	64.2857	4	3	7	1	1	1	0	4	5	9	1	1	24
659	65	1c	6.1	12	1	8.33333	3	3	6	0	0	0	0	3	3	6	0	47	47
660	69	1c	7.515	12	4	33.3333	3	5	8	1	0	1	0	3	3	6	0	47	47
661	68	2a	9.81	12	6	50	3	3	6	1	0	0	0	3	3	6	0	51	51
662	66	2a	5.524	12	1	8.33333	4	4	8	0	0	0	0	4	4	8	0	42	42
663	74	1c	17.8	17	5	29.4118	3	3	6	1	0	0	0	3	4	7	1	55	54
664	69	2a	4.162	12	1	8.33333	3	4	7	1	0	0	0	3	4	7	0	20	20
665	79	1c	11.156	12	2	16.6667	3	3	6	0	0	1	0	3	3	6	0	44	48
666	68	1c	3.854	12	1	8.33333	3	3	6	0	0	0	0	3	3	6	0	46	46
667	68	1c	6.928	12	1	8.33333	3	3	6	0	0	0	0	4	3	7	0	56	56
668	71	1c	4.25	12	1	8.33333	3	3	6	0	0	0	0	3	3	6	0	46	46
669	58	2a	16	12	3	25	4	3	7	0	0	0	0	3	4	7	0	53	53
670	63	1c	7.602	12	4	33.3333	4	3	7	1	0	1	0	5	3	8	1	3	48
671	56	1c	5.45	12	4	33.3333	3	3	6	0	0	1	0	3	3	6	0	47	47
672	66	1c	4.384	12	2	16.6667	3	3	6	0	0	0	0	3	3	6	0	49	49
673	62	2a	27	7	4	57.1429	3	4	7	1	0	1	0	4	3	7	1	2	53
674	70	1c	6.278	12	4	33.3333	3	4	7	0	0	0	0	3	4	7	0	45	49
675	62	1c	4.5	8	2	25	3	3	6	0	0	0	0	3	3	6	0	49	47
676	70	1c	6.09	12	7	58.3333	3	3	6	1	0	1	0	3	4	7	1	44	53
677	74	2a	4.849	12	3	25	3	3	6	1	0	1	0	3	4	7	1	27	54
678	64	1c	3.8	12	4	33.3333	3	4	7	0	0	0	0	3	4	7	0	49	44
679	71	1c	7.83	12	1	8.33333	3	3	6	0	0	0	0	3	3	6	0	47	51
680	77	2a	6.89	12	2	16.6667	3	3	6	0	0	0	0	3	4	7	0	21	22
681	73	2a	5.1	12	4	33.3333	3	4	7	0	0	0	0	3	4	7	0	49	49
682	68	1c	9.39				3	4	7	0	0	0	0	3	3	6	0	49	49
683	54	1c	17.1	12	9	75	4	3	7	1	1	1	0	3	4	7	1	4	55
684	47	1c	6	12	3	25	3	3	6	1	0	0	0	3	4	7	0	11	11
685	56	1c	4.133	12	2	16.6667	4	4	8	0	0	0	0	3	4	7	0	45	45
686	67	1c	5.34	12	2	16.6667	3	4	7	0	0	1	0	3	4	7	1	10	47
687	60	2a	15.66	17	6	35.2941	2	3	5	1	0	1	0	3	4	7	0	48	48
688	78	1c	10.452	6	4	66.6667	4	3	7	1	0	0	0	3	4	7	1	35	47
689	71	1c	7.344	12	5	41.6667	4	4	8	1	0	1	0	4	3	7	1	16	53
690	68	2a	0.76	12	3	25	3	3	6	0	0	0	0	4	3	7	0	46	47
691	71	1c	18.53	12	9	75	3	4	7	1	0	0	0	3	4	7	0	45	45
692	47	1c	9.54	10	3	30	3	3	6	1	0	0	0	3	3	6	0	45	45
693	65	1c	14.4	12	3	25	3	4	7	0	0	0	0	3	4	7	0	52	3
694	60	1c	5.67	12	3	25	3	3	6	0	0	0	0	3	3	6	0	39	34
695	62	1c	5.43	12	1	8.33333	3	3	6	0	0	0	0	3	4	7	0	46	47
696	65	2a	13.3	12	2	16.6667	3	3	6	0	0	0	0	3	3	6	0	46	53
697	71	2a	3.98	10	6	60	4	4	8	1	0	0	0	4	3	7	1	2	54
698	66	1c	5.123	12	4	33.3333	3	3	6	1	0	0	0	3	4	7	0	47	47
699	69	1c	5.778	12	2	16.6667	3	3	6	0	0	0	0	3	4	7	0	39	39
700	65	1c	8.47				3	3	6	0	0	0	0	3	3	6	0	54	54
701	65	2a	14.42	12	5	41.6667	4	3	7	1	0	1	0	3	4	7	1	3	54
702	66	1c	12.55	12	3	25	3	4	7	0	0	0	0	4	3	7	0	48	48
703	75	2a	8.1	12	2	16.6667	3	3	6	0	0	0	0	3	3	6	0	47	47
704	49	1c	11.3	6	3	50	4	3	7	1	0	0	0	3	4	7	0	46	47
705	55	1c	10.85	12	6	50	3	3	6	1	0	1	0	3	3	6	0	53	53
706	70	2a	5.31	6	2	33.3333	3	3	6	0	0	0	0	2	3	5	0	52	52
707	70	1c	4.06	12	2	16.6667	3	3	6	0	0	0	0	3	4	7	0	53	55
708	67	1c	50.9	12	10	83.3333	4	4	8	1	0	1	0	4	3	7	1	1	52
709	63	1c	4.5	11	5	45.4545	3	3	6	0	0	0	0	3	4	7	0	51	51
710	69	2a	8.3	12	6	50	3	4	7	1	0	1	0	3	4	7
711	65	2a	0.592	12	3	25	3	3	6	0	0	0	0	3	3	6	0	39	39
712	73	3a	58.645	12	8	66.6667	4	4	8	1	1	1	0	4	5	9	1	0	55
713	66	2a	3.458	12	6	50	3	4	7	1	0	0	0	3	4	7	0	47	48
714	66	2a	6.897	12	1	8.33333	3	3	6	0	0	0	0	3	3	6	0	26	8
715	68	1c	6.12				2	3	5	0	0	1	0	3	3	6	0	49	49
716	66	2a	7.78	13	1	7.69231	3	3	6	0	0	0	0	3	3	6	0	52	53
717	65	1c	9.09	12	7	58.3333	3	3	6	0	0	0	0	3	3	6	0	47	47
718	73	1c	5.369	12	3	25	3	3	6	1	0	0	0	4	3	7	0	44	44
719	63	1c	3.6	12	6	50	3	3	6	0	0	0	0	3	4	7	0	31	31
720	53	1c	17	12	4	33.3333	3	4	7	1	1	1	0	3	4	7	1	12	49
721	73	2a	5.668	12	2	16.6667	3	3	6	0	0	1	0	3	4	7	0	41	41
722	55	2a	13.41	13	6	46.1538	4	4	8	1	0	0	0	4	3	7	1	47	52
723	68	1c	6.47	12	4	33.3333	3	3	6	0	0	0	0	3	4	7	0	51	51
724	69	2a	8.831	12	6	50	3	4	7	1	0	1	0	3	4	7	1	3	51
725	67	1c	7.47	12	4	33.3333	3	4	7	0	0	0	0	3	4	7	0	34	46
726	69	1c	8.45	12	6	50	5	4	9	0	0	0	0	4	3	7	1	11	52
727	69	2a	7.415	12	4	33.3333	3	3	6	0	0	0	0	3	3	6	0	42	42
728	72	2a	4.809	12	2	16.6667	4	4	8	0	0		0	4	4	8	1	19	48
729	70	1c	6.13				4	3	7	0	0	0	0	5	3	8	1	3	51
730	73	3a	35.693	13	8	61.5385	4	4	8	0	0	0	1	4	3	7	1	3	53
731	72	1c	5.18	12	1	8.33333	3	3	6	0	0	0	0	3	3	6	0	33	33
732	68	1c	3.64	12	5	41.6667	3	3	6	0	0	0	0	3	3	6	0	45	45
733	67	1c	3.8	12	2	16.6667	3	3	6	0	0	0	0	3	3	6	0	47	47
734	63	1c	8.4	8	1	12.5	3	3	6	1	1	1	0	4	5	9	1	28	49
735	78	1c	5.9	12	2	16.6667	3	3	6	0	0	0	0	3	4	7	0	47	47
736	77	3a	34.3	14	11	78.5714	4	3	7	1	0	1	0	4	3	7	1	1	46
737	60	1c	7.124	12	4	33.3333	3	4	7	1	0	0	0	3	4	7	0	53	53
738	71	1c	5.3	12	7	58.3333	3	3	6	0	0	0	0	3	3	6	0	49	49
739	66	2a	3.97	13	3	23.0769	4	4	8	0	0	0	0	4	5	9	1	6	27
740	71	1c	3.92	12	5	41.6667	4	3	7	1	0	1	0	3	4	7	0	48	48
741	73	2a	9.159	12	1	8.33333	3	4	7	0	0	0	0	4	3	7	0	49	50
742	65	1c	5.615	12	7	58.3333	3	3	6	1	0	1	0	3	3	6	0	49	49
743	66	1c	10.075	12	8	66.6667	3	4	7	1	0	0	0	3	4	7	0	23	23
744	67	1c	5.2	12	2	16.6667	3	3	6	0	1	0	0	3	4	7	0	50	50
745	66	1c	10.98	12	1	8.33333	3	3	6	0	0	1	0	3	3	6
746	68	1c	5.756	12	4	33.3333	4	4	8	1	0	1	0	4	4	8	0	37	38
747	60	1c	7.89	12	1	8.33333	3	3	6	0	0	0	0	3	3	6	0	51	53
748	66	1c	8.246	12	7	58.3333	3	3	6	1	0	0	0	3	3	6	0	48	48
749	69	1c	4.57	12	2	16.6667	3	3	6	0	0	0	0	4	3	7	0	46	47
750	53	2a	6.68	12	3	25	3	3	6	0	0	0	0	3	3	6	0	50	50
751	62	1c	1.964	12	1	8.33333	3	3	6	0	0	0	0	3	3	6	0	47	47
752	60	1c	9.5	12	1	8.33333	3	3	6	0	0	0	0	3	3	6	0	43	43
753	67	1c	10.5	12	3	25	3	3	6	0	0	0	0	3	4	7
754	76	1c	13.1	13	8	61.5385	5	4	9	1	1	1	0	4	5	9	0	53	53
755	70	1c	8.97	12	1	8.33333	3	3	6	0	0	0	0	3	3	6	1	38	50
756	73	1c	3.65	12	1	8.33333	3	3	6	0	0	0	0	3	3	6	0	46	46
757	68	3a	34.83	12	10	83.3333	4	4	8	1	1	1	1	4	3	7	1	3	20
758	70	2a	13	11	3	27.2727	3	3	6	0	0	0	0	3	3	6	0	46	46
759	76	2a	15.96	13	9	69.2308	4	4	8	1	1	1	1	4	3	7	1	3	49
760	70	2a	7.156	12	6	50	3	4	7	1	0	0	0	3	4	7	0	42	48
761	70	2a	3.036	12	3	25	4	3	7	0	0	0	0	3	4	7	0	44	44
762	70	1c	4.6	12	5	41.6667	3	3	6	0	0	0	0	3	3	6	1	3	48
763	73	2c	2.55	12	3	25	3	3	6	1	0	0	0	3	3	6	0	23	24
764	62	2a	5.25	13	1	7.69231	4	3	7	0	0	0	0	3	4	7	0	47	48
765	75	2a	4.8	6	3	50	2	2	4	0	0	1	0	3	3	6	0	40	40
766	62	2a	3.176	12	4	33.3333	3	3	6	0	0	0	0	4	3	7	0	48	48
767	74	2a	10.4	12	5	41.6667	3	3	6	1	0	1	0	3	4	7	0	47	48
768	70	2a	12.14				4	3	7	0	0	0	0	3	3	6	0	48	49
769	68	2a	8.7				3	3	6	1	0	1	0	3	4	7	1	3	49
770	67	1c	4.52				3	3	6	0	1	1	0	3	3	6	0	46	46
771	64	1c	5.78	13	3	23.0769	3	3	6	0	0	0	0	3	4	7	0	37	37
772	66	2a	5.3				3	3	6	0	0	0	0	3	3	6	0	46	50
773	67	2a	12.95	12	12	100	4	5	9	1	1	1	1	5	4	9	1	0	50
774	68	1c	12.27	12	2	16.6667	4	4	8	0	0	0	0	4	4	8	0	49	49
775	71	1c	6.97	12	9	75	3	3	6	0	0	1	0	3	3	6	0	47	48
776	69	2a	15	12	12	100	4	3	7	1	1	1	0	4	5	9	1	1	51
777	68	1c	5.8	12	3	25	3	3	6	1	0	1	0	3	4	7	1	48	51
778	61	1c	5.7	12	3	25	3	3	6	0	0	0	0	3	4	7	0	47	47
779	58	1c	10.62	12	2	16.6667	3	3	6	0	0	0	0	3	3	6	0	47	47
780	61	1c	10.45	12	2	16.6667	3	3	6	0	0	0	0	3	3	6	0	48	48
781	67	1c	6.19	12	2	16.6667	3	3	6	0	0	0	0	3	3	6	0	42	42
782	64	1c	8.23				3	3	6	0	0	0	0	3	3	6	0	15	15
783	75	1c	7.29	12	4	33.3333	3	3	6	0	0	0	0	3	3	6	0	47	51
784	52	1c	4.1	12	3	25	3	3	6	0	0	1	0	3	3	6	0	47	47
785	52	1c	4.74	12	1	8.33333	3	3	6	0	0	0	0	3	3	6	0	44	44
786	49	1c	25.5	12	11	91.6667	3	4	7	1	1	1	1	3	4	7	1	0	2
787	67	2a	5.1	12	2	16.6667	3	4	7	0	0	0	0	3	4	7	0	42	42
788	56	1c	7				3	3	6	0	0	0	0	3	3	6	0	23	47
789	65	1c	10.8	12	3	25	3	3	6	0	0	0	0	4	3	7	1	10	48
790	66	1c	4.33				3	3	6	0	0	0	0	3	4	7	0	49	49
791	73	1c	22.9	12	1	8.33333	4	4	8	1	0	0	0	4	4	8	1	1	51
792	70	2a	4.9	12	4	33.3333	4	3	7	1	0	0	0	4	3	7	1	33	46
793	66	1c	5.04	12	4	33.3333	3	3	6	0	0	0	0	3	3	6	0	45	46
794	68	1c	7.66	12	1	8.33333	3	3	6	0	0	0	0	3	3	6	0	50	51
795	68	1c	5.4	12	6	50	3	3	6	0	0	0	0	3	3	6	1	1	35
796	69	2a	0.103	14	9	64.2857	4	4	8	1	1	0	0	3	3	6	1	3	50
797	46	1c	17.937	12	4	33.3333	3	3	6	1	0	0	0	4	3	7	1	11	48
798	74	2a	24.978	13	5	38.4615	4	4	8	1	0	1	0	3	3	6	0	48	48
799	52	1c	6.442	12	8	66.6667	3	3	6	1	0	0	0	3	3	6	0	49	49
800	54	2a	8.9							0	0	1	0	3	3	6	1	24	45
801	73	1c	9.623	12	6	50	3	3	6	1	0	1	0	3	3	6	1	3	48
802	71	2a	10.54	12	2	16.6667	3	3	6	0	0	1	0	3	3	6	0	40	40
803	63	2a	3.9	12	3	25	3	3	6	1	0	0	0	3	3	6	0	44	46
804	71	2a	15.28	12	4	33.3333	4	4	8	1	1	0	0	3	4	7	0	46	50
805	66	1c	7.849	12	2	16.6667	3	3	6	0	0	0	0	3	3	6	0	43	43
806	68	2a	3.858	12	1	8.33333	3	3	6	1	0	1	0	4	3	7	0	48	48
807	65	1c	34.44	12	6	50	3	4	7	1	0	1	0	3	3	6	1	4	45
808	60	2a	8.84	12	1	8.33333	3	4	7	1	0	1	0	3	3	6	0	9	9
809	67	1c	4.81	12	3	25	3	4	7	1	0	0	0	3	3	6	0	48	49
810	53	2a	1	9	2	22.2222	3	3	6	0	0	0	0	3	3	6	0	37	29
811	69	1c	5.4							0	0	1	0	3	4	7	0	29	29
812	66	2a	12.147	12	9	75	4	4	8	1	0	1	0	4	3	7	1	1	48
813	58	1c	4.71	12	2	16.6667	3	3	6	0	0	0	0	3	3	6	0	24	25
814	80	1c	8.79	12	8	66.6667	3	4	7	1	0	1	0	3	3	6	0	41	41
815	73	1c	8.386	12	2	16.6667	3	4	7	0	0	0	0	3	3	6	0	46	38
816	72	1c	10.8	12	1	8.33333	3	3	6	0	0	0	0	3	3	6	0	39	40
817	65	1c	4.518	12	2	16.6667	3	3	6	0	0	0	0	3	3	6	0	47	47
818	80	1c	6.76	12	4	33.3333	4	4	8	1	0	0	0	3	4	7	1	36	48
819	62	2a	36.64	12	1	8.33333	3	3	6	0	0	0	0	3	3	6	0	48	48
820	58	1c	12.471							1	0	0	0	5	4	9	1	14	49
821	68	2a	5.6	12	3	25	3	3	6	0	0	0	0	3	3	6	0	41	41
822	70	1c	5.639							1	0	1	0	4	5	9	1	3	38
823	65	1c	11.537							0	0	0	0	4	3	7	0	48	48
824	72	1c	20.779	12	6	50	3	3	6	0	0	0	0	3	3	6	0	48	48
825	69	1c	5.94							1	0	1	0	3	3	6	0	47	48
826	62	2a	6.82	12	7	58.3333	4	4	8	1	1	1	0	4	5	9	1	1	46
827	70	2a	35.8	12	6	50	4	4	8	1	0	1	0	4	4	8	1	11	20
828	75	2a	10.586	12	3	25	3	3	6	0	0	0	0	3	3	6	0	46	47
829	65	1c	7.034							1	0	0	0	3	3	6	0	41	42
830	70	1c	6.94							0	0	0	0	4	4	8	1	2	43
831	62	2a	4.3							1	0	1	0	3	3	6	0	39	39
832	69	1c	9.18				3	3	6	1	1	1	0	3	3	6	0	47	48
833	55	1c	4.5							0	0	1	0	3	3	6	0	38	41
834	72	1c	8.75	12	3	25	4	3	7	1	0	0	0	3	3	6
835	71	2a	44.28	13	7	53.8462	4	4	8	1	0	0	0	4	3	7	1	1	45
836	61	1c	18.65				3	4	7	0	0	1	0	3	4	7	1	10	48
837	65	2a	2.019				3	3	6	0	0	0	0	3	3	6	0	39	40
838	62	2a	6.48	12	1	8.33333	3	3	6	0	0	0	0	4	3	7	0	41	35
839	66	1c	4.3							0	0	0	0	3	3	6	0	35	35
840	60	1c	8							1	0	1	0	3	3	6	0	48	48
841	52	1c	31.39	12	4	33.3333	4	4	8	1	0	0	0	4	4	8	1	3	37
842	74	1c	7.368				4	3	7	1	0	1	0	3	4	7	0	36	37
843	74	1c	7.76							0	0	1	0	4	3	7	0	47	47
844	71	2a	10.607				3	3	6	1	0	0	0	3	4	7	0	7	7
845	81	1c	6.26	12	8	66.6667	3	3	6	1	0	1	0	3	3	6	0	44	44
846	75	2a	6.68	12	3	25	3	4	7	0	0	1	0	3	4	7	0	36	37
847	67	1c	7.781	12	1	8.33333	3	4	7	0	0	0	0	3	4	7	0	39	39
848	63	1c	8.71	12	2	16.6667	3	3	6	1	0	1	0	3	3	6	1	39	45
849	73	1c	13.7	12	1	8.33333	4	4	8	0	0	0	0	4	4	8	0	39	39
850	67	1c	6.9	12	1	8.33333	3	3	6	1	0	0	0	3	3	6	0	44	45
851	70	2a	5.023	12	1	8.33333	3	3	6	1	0	1	0	3	3	6	0	17	17
852	66	1c	6.261	12	1	8.33333	3	3	6	1	0	1	0	3	3	6	0	11	11
853	75	1c	14.79				4	4	8	1	1	1	0	4	5	9	1	7	11
854	63	1c	20.1	12	3	25	3	3	6	1	0	0	0	3	4	7	0	47	47
855	69	2a	16.487	12	12	100	4	4	8	1	1	1	0	5	4	9	1	0	46
856	64	1c	7.69	12	1	8.33333	3	3	6	0	0	0	0	3	3	6	0	28	34
857	68	1c	3.99	12	4	33.3333	4	5	9	0	0	0	0	3	4	7	1	3	7
858	76	2a	5.83	12	4	33.3333	3	3	6	1	0	0	0	3	4	7	0	8	8
859	57	1c	3.742				3	4	7	0	0	0	0	3	3	6	0	36	36
860	62	1c	5.1							0	0	0	0	3	3	6	0	12	36
861	56	2a	4.5	12	4	33.3333	3	3	6	0	0	0	0	3	3	6	1	11	41
862	86	2a	7.273	12	1	8.33333	3	3	6	0	0	0	0	3	3	6	0	45	45
863	76	2a	4.8	12	1	8.33333	3	3	6	0	0	0	0	3	3	6	0	39	39
864	67	2a	4.55	12	8	66.6667	4	3	7	1	1	1	0	3	4	7	1	3	46
865	55	1c	8.67				3	3	6	1	0	1	0	4	3	7	0	40	40
866	68	1c	4.823	12	9	75	3	3	6	1	0	0	0	3	3	6	0	42	42
867	61	1c	3.45	6	1	16.6667	3	3	6	0	0	0	0	3	3	6	0	36	36
868	71	1c	8.41	12	4	33.3333	4	4	8	1	0	1	0	4	3	7	1	8	41
869	47	1c	3.831	12	2	16.6667	3	3	6	0	0	0	0	3	3	6	0	34	35
870	74	2a	34.7	6	3	50	4	3	7	1	0	0	0	3	3	6	0	46	35
871	60	1c	15.77				4	3	7	0	0	0	0	3	4	7	1	24	44
872	66	1c	4.6				3	3	6	0	0	0	0	4	3	7	1	11	34
873	73	2a	5.989	12	1	8.33333	3	3	6	1	0	0	0	3	3	6	0	45	46
874	65	1c	3.04	12	1	8.33333	3	3	6	0	0	0	0	3	3	6	0	35	35
875	65	2c	22.515	12	11	91.6667	4	4	8	1	1	1	1	4	4	8	1	1	45
876	69	1c	10.52				3	4	7	1	0	0	0	3	3	6	0	47	44
877	68	1c	17.362	12	1	8.33333	3	3	6	0	0	0	0	3	3	6	0	41	41
878	66	1c	4.412				3	3	6	0	0	0	0	4	3	7	0	42	44
879	73	1c	9.697							0	0	0	0	3	3	6	0	46	35
880	74	2a	22.992	12	3	25	4	4	8	0	0	1	0	3	4	7	0	44	44
881	68	1c	5.252	12	6	50	3	3	6	0	0	1	0	3	4	7	0	28	35
882	69	2a	30.553	12	5	41.6667	3	4	7	1	1	1	1	4	3	7	1	11	41
883	56	1c	6.222				3	4	7	0	0	0	0	3	4	7	0	37	37
884	71	1c	5.63	12	1	8.33333	3	3	6	0	0	0	0	3	4	7	0	34	35
885	72	1c	6.36	12	1	8.33333	3	3	6	1	0	1	0	3	4	7	0	13	13
886	59	1c	3.9							0	0	0	0	3	3	6	0	45	45
887	69	1c	6.17				3	3	6	0	0	0	0	3	3	6	0	36	36
888	74	1c	23.195	12	6	50	4	4	8	0	1	1	0	4	3	7	1	1	42
889	60	1c	7.37							0	0	1	0	3	3	6	0	42	42
890	69	1c	3.469	12	2	16.6667	3	3	6	0	0	0	0	3	3	6	0	43	43
891	63	2a	23.463	12	12	100	4	3	7	1	1	1	1	4	3	7	1	1	44
892	67	1c	6.169							0	0	0	0	3	4	7	0	36	36
893	71	2c	2.117	12	1	8.33333	3	3	6	0	0	0	0	3	3	6	0	36	42
894	57	1c	4.19	12	1	8.33333	3	3	6	0	0	0	0	3	3	6	0	36	38
895	62	1c	4.95							0	0	0	0	3	4	7	0	44	44
896	67	1c	4.664	12	1	8.33333	3	3	6	0	0	0	0	3	4	7	0	41	42
897	76	2a	22.141	12	4	33.3333	3	4	7	1	0	1	0	3	4	7	0	36	36
898	72	1c	12.934				3	4	7	0	0	1	0	3	4	7	0	11	40
899	72	1c	1.072							0	0	1	0	4	5	9	1	2	45
900	61	1c	7.425	12	3	25	4	3	7	0	0	0	0	3	4	7	0	34	34
901	64	1c	14.638				3	4	7	1	0	1	0	3	4	7	1	5	37
902	72	2a	6.271	12	1	8.33333	3	3	6	0	0	0	0	3	3	6	0	39	39
903	68	2a	30.206	12	1	8.33333	3	3	6	0	0	0	0	4	3	7	1	12	42
904	66	1c	5.05	12	9	75	3	4	7	1	0	0	0	3	4	7	0	41	41
905	63	1c	5.587	12	5	41.6667	4	3	7	0	0	0	0	3	4	7	0	34	34
906	58	1c	5.66							1	0	1	0	3	4	7
907	73	1c	5.08							0	0	0	0	3	4	7	0	31	32
908	59	1c	5.68							1	0	0	0	3	4	7	0	37	37
909	55	1c	16.701	12	3	25	3	3	6	0	0	0	0	3	3	6	0	41	42
910	74	1c	14.108	12	1	8.33333	4	3	7	1	0	0	0	3	4	7	0	33	33
911	65	1c	5.042	12	2	16.6667	3	3	6	0	0	0	0	3	3	6	0	36	36
912	71	2a	14.41	12	1	8.33333	3	3	6	1	0	1	0	3	3	6	0	35	35
913	71	1c	5.04							0	0	0	0	3	4	7	1	2	24
914	63	1c	3.822							1	0	0	0	4	3	7	1	2	4
915	66	2a	4.519	12	6	50	3	3	6	1	0	1	0	3	3	6	1	40	43
916	72	1c	12.358	12	1	8.33333	3	4	7	0	0	0	0	3	4	7	0	41	42
917	71	1c	13.52	12	5	41.6667	3	3	6	1	0	1	0	3	4	7	1	2	40
918	70	1c	7.244	8	1	12.5	3	3	6	1	0	0	0	3	3	6	0	16	17
919	71	2a	5.01	12	7	58.3333	4	4	8	1	1	0	0	4	3	7	0	41	42
920	71	1c	8.921	12	1	8.33333	3	3	6	1	0	0	0	4	3	7	1	23	42
921	77	2a	10.304	12	1	8.33333	4	3	7	1	0	0	0	4	3	7	0	23	23
922	70	1c	7.27	12	6	50	4	4	8	1	1	0	0	4	3	7	1	2	40
923	69	1c	7.825							0	0	0	0	3	3	6	0	36	36
924	55	2a	4.9	12	2	16.6667	3	3	6	0	0	0	0	3	4	7	0	41	41
925	62	1c	4.889				3	3	6	0	0	0	0	3	3	6	0	41	41
926	69	1c	3.699	12	2	16.6667	4	4	8	0	0	0	0	4	3	7	0	34	35
927	71	2a	7.865	12	1	8.33333	3	3	6	0	0	0	0	3	3	6	0	35	35
928	55	2a	14.775	12	2	16.6667	4	3	7	1	1	1	0	4	3	7	0	42	42
929	60	1c	8.675	12	4	33.3333	3	4	7	0	0	1	0	3	3	6	0	43	41
930	68	1c	4.979	12	1	8.33333	3	3	6	0	0	0	0	3	3	6	0	37	37
931	81	2a	12.695	12	9	75	4	3	7	1	0	1	0	3	4	7	1	23	42
932	75	1c	5.734	12	4	33.3333	3	4	7	0	0	0	0	3	4	7	0	36	36
933	65	1c	3.4							0	0	1	0	3	3	6	0	38	38
934	75	2a	3.533	12	7	58.3333	4	5	9	1	0	1	0	4	5	9	1	1	6
935	65	1c	23							0	0	0	0	4	4	8	1	2	43
936	65	1c	20.7							1	0	1	0	4	5	9	1	32	37
937	69	1c	4.55							0	0	0	0	3	3	6	0	6	6
938	74	2a	9.175	12	6	50	3	4	7	1	0	0	0	3	3	6	0	42	42
939	63	1c	5	12	4	33.3333	3	3	6	0	0	0	0	3	4	7	0	42	42
940	67	1c	7.155	12	2	16.6667	3	3	6	1	0	1	0	3	4	7	0	36	36
941	62	1c	21.29	12	7	58.3333	4	4	8	0	0	0	0	4	3	7	1	2	34
942	65	1c	6.5							1	0	0	0	3	4	7	1	2	32
943	70	1c	11.021							1	0	1	0	3	4	7	1	10	43
944	72	2a	2.993	12	1	8.33333	3	3	6	0	0	0	0	3	3	6	0	42	42
945	71	2a	36.65	12	12	100	4	3	7	1	1	1	1	4	3	7	1	2	4
946	70	2a	10.21	12	7	58.3333	4	3	7	1	1	1	0	4	3	7	1	1	41
947	61	1c	6.6				3	3	6	1	1	0	0	3	3	6	0	6	6
948	69	1c	5.8							1	0	1	0	3	4	7	0	8	8
949	69	1c	4.55							0	0	0	0	3	3	6	0	5	6
950	62	2a	4.106	13	4	30.7692	4	4	8	0	0	1	0	3	4	7	0	41	41
951	51	1c	4.66				3	3	6	1	0	0	0	3	3	6	0	32	32
952	68	1c	12.052				4	3	7	0	0	0	0	3	3	6	0	42	42
953	73	2a	8.892	12	7	58.3333	4	3	7	1	0	1	0	4	3	7	1	1	35
954	56	1c	38.39	12	2	16.6667	4	5	9	1	0	1	1	4	5	9	1	2	39
955	75	1c	7.51							0	0	0	0	3	4	7	0	41	29
956	66	1c	7.179	12	2	16.6667	4	4	8	0	0	0	0	3	4	7	0	35	39
957	57	2a	4.685	12	3	25	3	3	6	1	0	1	0	3	3	6	0	28	28
958	62	2a	4.778	13	10	76.9231	5	4	9	1	1	1	1	5	4	9	1	2	41
959	68	2a	13.16	12	4	33.3333	4	3	7	1	1	1	0	4	3	7	1	1	40
960	78	1c	8.8							0	0	1	0	3	3	6	1	2	41
961	66	1c	3.57	9	1	11.1111	3	3	6	0	0	1	0	3	3	6	0	35	37
962	73	2b	6.714	12	6	50	3	4	7	1	0	0	0	3	4	7	0	36	41
963	72	1c	8.415	12	1	8.33333	3	3	6	0	0	0	0	3	3	6	0	41	41
964	66	1c	4.613	12	3	25	3	3	6	0	0	0	0	3	4	7	0	35	35
965	65	1c	29.838	12	4	33.3333	3	3	6	0	0	1	0	3	3	6	0	41	41
966	53	1c	8.76							0	0	0	0	3	4	7	1	11	40
967	69	1c	12.096				3	3	6	0	0	0	0	3	5	8	0	35	36
968	54	1c	8.3							1	0	0	0	3	3	6	0	34	34
969	77	1c	5.696	12	5	41.6667	3	3	6	1	0	0	0	3	3	6	0	35	36
970	71	1c	6.738							0	0	0	0	3	3	6	0	42	42
971	77	1c	5.972	12	2	16.6667	3	3	6	0	0	0	0	3	3	6	0	40	40
972	68	1c	4.979	12	1	8.33333	3	3	6	0	0	0	0	3	3	6	0	35	36
973	72	1c	31.562	12	3	25	3	4	7	0	0	0	0	3	3	6	0	35	36
974	76	1c	4.56							1	0	0	0	3	3	6	0	28	28
975	65	2a	15.872	12	5	41.6667	4	4	8	1	0	0	0	4	4	8	1	1	36
976	51	1c	4.52	12	1	8.33333	4	3	7	0	0	0	0	3	4	7	0	40	40
977	55	2a	100	12	12	100	4	5	9	1	1	1	1	4	5	9	1	8	40
978	73	1c	4.47							1	1	1	0	4	5	9	1	2	30
979	62	1c	6.804	12	2	16.6667	3	3	6	0	0	1	0	3	3	6	0	39	41
980	62	1c	4.798				3	3	6	1	0	0	0	3	3	6	0	35	35
981	63	1c	5.125				3	3	6	0	0	0	0	3	3	6	0	35	35
982	61	2a	5.41	12	5	41.6667	3	4	7	0	0	0	0	3	3	6	0	37	37
983	76	2a	11.975	13	3	23.0769	5	5	10	1	0	1	0	3	4	7	1	24	39
984	73	2a	10.512	12	5	41.6667	3	3	6	0	0	1	0	3	3	6	0	13	13
985	59	1c	3.279							1	0	1	0	5	4	9	1	2	39
986	62	1c	11.63				3	3	6	1	0	0	0	4	3	7	0	37	37
987	60	2a	2.787	12	8	66.6667	4	4	8	0	0	0	0	3	4	7	0	35	35
988	60	1c	4.624	12	1	8.33333	3	3	6	0	0	0	0	3	3	6	0	35	35
989	69	1c	6.11				3	4	7	0	0	0	0	3	4	7	0	18	18
990	75	1c	12.365	13	2	15.3846	4	4	8	0	0	0	0	3	3	6	0	12	18
991	70	2a	6.65	13	6	46.1538	4	3	7	0	0	1	0	3	4	7	0	40	40
992	69	2a	1.77	12	1	8.33333	3	3	6	0	0	0	0	3	4	7	0	39	39
993	72	1c	6.699	12	2	16.6667	3	3	6	0	0	0	0	3	3	6	0	35	35
994	64	1c	1.433							0	0	0	0	3	3	6	0	34	34
995	59	2a	11.043				3	4	7	0	0	0	0	3	4	7	0	36	36
996	77	2a	4.229	13	2	15.3846	3	3	6	0	0	1	0	3	4	7	0	37	37
997	68	2a	17.476	12	6	50	3	4	7	0	1	1	0	4	3	7	0	16	16
998	68	2a	5.59	13	5	38.4615	3	3	6	0	0	1	0	3	4	7	0	36	36
999	58	2a	8.265				3	3	6	1	0	1	0	3	4	7	0	37	37
1000	65	2a	9.089	13	2	15.3846	3	4	7	0	0	0	0	3	4	7	0	37	37
1001	72	2a	6.931	12	4	33.3333	4	4	8	0	0	0	0	4	3	7	0	16	18
1002	77	2a	4.82	13	2	15.3846	4	4	8	1	1	1	0	5	4	9	1	0	10
1003	64	1c	7.087	12	1	8.33333	3	3	6	0	0	0	0	3	3	6	0	36	36
1004	61	1c	2.499				3	3	6	0	0	0	0	3	3	6	0	35	12
1005	59	1c	2.627	12	6	50	4	3	7	0	0	1	0	3	4	7	0	36	36
1006	65	1c	7				3	3	6	1	0	0	0	3	3	6	0	36	36
1007	66	1c	2.78							0	0	0	0	3	3	6	1	2	28
1008	71	2a	6.866	12	5	41.6667	3	4	7	1	1	0	0	3	4	7	0	36	36
1009	70	2a	4.273	12	3	25	4	4	8	0	0	1	0	3	4	7	0	37	38
1010	59	1c	9.9	12	4	33.3333	3	3	6	0	0	1	0	3	4	7	0	38	38
1011	59	2a	24.15	13	5	38.4615	3	4	7	0	0	0	0	3	4	7	1	2	37
1012	76	1c	8.6							0	0	1	0	4	3	7	1	8	37
1013	61	1c	13.69							0	0	1	0	3	4	7	0	29	29
1014	72	2a	2.014	12	4	33.3333	3	4	7	1	0	1	0	4	3	7	0	35	35
1015	70	2a	2.82	12	1	8.33333	3	3	6	0	0	0	0	3	3	6	0	35	35
1016	68	1c	4.8	12	3	25	3	4	7	1	1	1	0	3	4	7	1	6	36
1017	65	1c	5.28							0	0	0	0	3	3	6	0	31	31
1018	52	1c	5.561	12	6	50	3	3	6	0	0	1	0	3	3	6	0	35	35
1019	76	2c	34.57	12	8	66.6667	4	4	8	1	1	1	0	3	4	7	1	18	34
1020	68	1c	6.589	12	9	75	3	4	7	0	0	1	0	3	4	7	0	23	35
1021	64	1c	4.787	12	1	8.33333	3	3	6	0	0	0	0	3	3	6	0	35	36
1022	66	2a	7.485	13	5	38.4615	3	4	7	1	0	0	0	3	4	7	0	34	34
1023	72	1c	4.577	12	1	8.33333	3	3	6	0	0	0	0	3	3	6	0	35	36
1024	71	1c	39.016	12	2	16.6667	5	4	9	1	1	1	1	4	5	9	1	26	37
1025	55	2a	6.144	12	2	16.6667	4	4	8	0	0	1	0	4	3	7	0	36	36
1026	76	1c	23.733	12	7	58.3333	3	3	6	1	0	1	0	3	4	7	0	9	36
1027	73	1c	2.94	12	1	8.33333	3	3	6	0	0	0	0	3	3	6	0	37	37
1028	67	1c	7.256							0	0	0	0	3	3	6	0	32	32
1029	67	1c	19.645	12	3	25	4	4	8	0	0	0	0	3	4	7	0	30	30
1030	63	2c	9.375	13	5	38.4615	3	4	7	0	0	0	0	3	4	7	0	35	35
1031	71	1c	11.83	12	4	33.3333	3	4	7	1	0	1	0	4	3	7	1	2	35
1032	74	1c	24.747				3	3	6	1	0	0	0	3	4	7	0	33	36
1033	74	1c	8.307							0	0	0	0	3	4	7	0	38	38
1034	74	2a	30.19	12	4	33.3333	3	4	7	1	0	1	0	4	3	7	1	37	37
1035	65	2a	0.1				4	3	7	0	0	0	0	3	3	6	0	35	35
1036	55	2a	6.144	12	2	16.6667	4	4	8	0	0	1	0	4	3	7	0	35	35
1037	41	2a	6.27	13	6	46.1538	4	4	8	0	0	0	0	4	3	7	0	38	38
1038	62	1c	23.26	12	7	58.3333	4	3	7	1	1	1	0	3	4	7	1	1	36
1039	70	1c	4.471							1	0	0	0	3	4	7	0	35	35
1040	69	1c	3.986	13	2	15.3846	3	3	6	0	0	1	0	3	3	6	0	36	36
1041	61	2a	6.339	12	2	16.6667	3	3	6	0	0	0	0	3	3	6	0	35	35
1042	75	1c	8.33	12	1	8.33333	3	3	6	1	0	0	0	3	3	6	0	38	38
1043	60	2a	21.54	12	2	16.6667	3	3	6	1	0	1	0	3	4	7	1	5	35
1044	69	1c	3.72	12	1	8.33333	3	3	6	0	0	1	0	3	3	6	0	35	35
1045	66	2a	7.033				3	3	6	0	0	0	0	3	3	6	0	37	37
1046	56	1c	4.904				4	4	8	0	0	1	0	4	4	8	1	2	38
1047	64	1c	5.094	12	1	8.33333	3	3	6	0	0	0	0	3	3	6	0	35	36
1048	66	1c	6.276	12	1	8.33333	3	3	6	0	0	0	0	3	3	6	0	37	37
1049	76	1c	10.171	12	5	41.6667	3	3	6	0	0	0	0	3	3	6	0	35	36
1050	74	1c	8.4				3	4	7	1	1	1	0	3	4	7	0	37	37
1051	73	1c	9.42							1	1	0	0	3	4	7	0	37	37
1052	59	1c	5.33	12	3	25	3	3	6	0	0	0	0	3	3	6	0	35	35
1053	53	1c	3.942				3	3	6	0	0	0	0	3	3	6	0	36	36
1054	58	1c	7.774				3	3	6	1	0	1	0	3	4	7	1	12	37
1055	77	1c	4.59	13	1	7.69231	3	3	6	1	0	1	0	3	4	7	0	29	29
1056	71	1c	9.69	12	2	16.6667	3	3	6	1	0	1	0	3	3	6	0	34	35
1057	69	2a	9.238	12	1	8.33333	3	4	7	0	0	1	0	3	3	6	0	37	37
1058	61	2a	10.096				4	3	7	1	0	0	0	4	3	7	1	1	36
1059	68	2a	2.207	13	5	38.4615	3	3	6	0	0	0	0	3	3	6	0	23	23
1060	75	2a	2.015	12	1	8.33333	3	3	6	0	0	0	0	3	3	6	0	35	36
1061	61	1c	9.537							0	0	1	0	3	3	6	0	36	36
1062	70	1c	16.124	12	12	100	3	4	7	1	0	1	0	3	4	7	0	35	36
1063	75	2a	12.423	12	1	8.33333	3	3	6	1	0	1	0	3	4	7	0	35	35
1064	76	1c	14.385				3	3	6	0	0	1	0	3	4	7	0	24	24
1065	61	1c	3.354	12	2	16.6667	3	3	6	0	0	0	0	3	4	7	0	36	36
1066	71	1c	3.981	13	2	15.3846	3	3	6	0	0	0	0	3	4	7	0	36	36
1067	74	1c	5.66	12	1	8.33333	3	3	6	0	0	0	0	3	3	6	0	35	36
1068	71	2a	6.152	13	7	53.8462	3	3	6	1	0	0	0	3	3	6	0	35	35
1069	66	2a	5.629	12	5	41.6667	3	4	7	0	0	0	0	3	4	7	0	11	11
1070	75	2a	7.1	13	3	23.0769	3	3	6	1	0	1	0	3	4	7	0	33	33
1071	70	2b	24.273	13	6	46.1538	4	4	8	1	1	1	0	4	3	7	1	35	35
1072	67	1c	7.23	12	4	33.3333	3	4	7	0	0	0	0	3	3	6	0	35	35
1073	72	2a	6.26	12	9	75	3	3	6	1	0	0	0	3	4	7	0	35	35
1074	66	2a	9.17	13	4	30.7692	3	4	7	1	0	1	0	4	3	7	0	35	35
1075	59	2a	7.325	13	11	84.6154	3	3	6	1	0	1	0	3	4	7	1	33	36
1076	58	1c	6.668				3	3	6	0	0	0	0	3	4	7	0	36	36
1077	73	1c	9.04				3	3	6	0	0	0	0	3	3	6	0	35	35
1078	69	1c	25.25	12	12	100	4	4	8	1	1	1	0	5	4	9	0	34	35
1079	77	2a	11.86							0	0	1	0	4	3	7	0	22	22
1080	68	2a	2.34	12	2	16.6667	3	3	6	0	0	0	0	3	3	6	0	26	26
1081	69	2a	8.744	13	2	15.3846	4	4	8	0	0	1	0	3	4	7	0	33	33
1082	66	1c	9							1	0	0	0	3	4	7	0	36	36
1083	62	1c	3.411	13	1	7.69231	3	3	6	0	0	0	0	3	3	6	0	35	36
1084	73	2a	9.224	15	10	66.6667	3	4	7	1	0	1	0	3	4	7	1	11	36
1085	61	1c	2.8							0	0	0	0	3	3	6	0	34	34
1086	73	2a	11.01	13	3	23.0769	3	4	7	0	0	0	0	3	4	7	0	5	9
1087	65	1c	1.575	12	1	8.33333	3	3	6	0	0	0	0	3	3	6	0		0
1088	68	1c	4.5	12	4	33.3333	3	3	6	0	0	0	0	3	3	6	0	36	36
1089	75	1c	5.419	12	1	8.33333	4	3	7	1	0	1	0	3	4	7	0	34	34
1090	65	1c	11.097	12	1	8.33333	3	3	6	0	0	0	0	3	3	6	0	34	1
1091	70	2a	8.83	13	1	7.69231	4	4	8	1	0	0	0	4	5	9	0	30	30
1092	56	2a	7.057	13	3	23.0769	4	4	8	0	0	0	0	4	3	7	1	11	30
1093	76	1c	7.2	12	1	8.33333	3	3	6	0	0	0	0	3	3	6	0	9	9
1094	73	1c	17.034	12	3	25	4	3	7	0	0	1	0	3	4	7	0	35	35
1095	58	1c	8.746	12	2	16.6667	3	3	6	0	0	0	0	3	4	7	0	30	32
1096	71	1c	4.67	12	1	8.33333	3	3	6	0	0	0	0	3	3	6	0	35	35
1097	63	1c	6							0	0	0	0	3	4	7	0	28	28
1098	75	1c	4.56							0	0	0	0	3	4	7	0	32	32
1099	70	1c	14.756							0	0	0	0	3	4	7	1	29	35
1100	64	1c	8.449	12	2	16.6667	3	4	7	1	0	0	0	3	4	7	0	34	34
1101	60	1c	7.2	12	1	8.33333	4	3	7	0	0	0	0	3	3	6	0	29	30
1102	62	2a	5.312				3	3	6	0	0	0	0	3	4	7	0	35	19
1103	69	2a	8.802	12	1	8.33333	4	3	7	0	0	0	0	4	3	7	0	22	26
1104	61	1c	2.5							0	0	0	0	3	4	7	0	11	12
1105	74	1c	20	14	1	7.14286	4	5	9	0	0	0	0	4	5	9	1	16	29
1106	60	2a	6.315	12	10	83.3333	4	5	9	0	1	1	0	4	5	9	1	2	27
1107	70	1c	5.749							0	0	0	0	3	3	6	0	25	27
1108	76	2a	2.889				3	3	6	1	1	1	0	3	5	8	1	3	34
1109	68	1c	21.566	12	2	16.6667	4	4	8	1	1	1	1	4	3	7	1	1	33
1110	74	2a	17.62	12	6	50	4	3	7	0	0	0	0	4	3	7	0	27	28
1111	60	1c	6.44							0	0	1	0	3	3	6	0	26	26
1112	61	1c	18.11							0	0	0	0	3	4	7	1	2	33
1113	73	2a	5.669	12	1	8.33333	3	3	6	0	0	0	0	3	3	6	0	30	31
1114	73	2a	10.316	13	4	30.7692	4	4	8	1	0	1	0	4	3	7	1	12	33
1115	75	2a	3.92	12	3	25	3	3	6	0	0	1	0	3	3	6	0	29	30
1116	74	1c	5.11							0	0	0	0	4	3	7	0	34	34
1117	55	1c	5.857	12	7	58.3333	3	3	6	0	0	0	0	3	3	6	0	30	30
1118	72	1c	9.39	12	1	8.33333	3	3	6	1	0	1	0	3	3	6	0	26	26
1119	72	1c	3.772				3	3	6	1	0	0	0	3	4	7	0	23	23
1120	71	1c	5.09				3	3	6	0	0	0	0	3	3	6	0	23	23
1121	75	2a	6.137	13	2	15.3846	3	3	6	0	0	0	0	3	3	6	0	25	25
1122	73	2a	7.203	13	6	46.1538	3	4	7	1	0	1	0	3	4	7	0	3	3
1123	67	1c	7.2	12	2	16.6667	3	4	7	0	0	0	0	3	3	6	0	30	30
1124	67	1c	8.1							0	0	0	0	3	4	7	0	27	27
1125	66	1c	1.602							1	0	1	0	5	4	9	0	29	29
1126	62	2a	11.629	13	5	38.4615	4	4	8	1	1	1	0	3	4	7	1	28	34
1127	68	1c	6.3							0	0	1	0	3	4	7	0	34	34
1128	74	2a	29.596	12	9	75	5	4	9	1	1	1	0	5	5	10	1	2	34
1129	73	2a	14.36	12	2	16.6667	3	4	7	0	0	0	0	3	3	6	0	30	34
1130	66	2a	10.987	13	1	7.69231	3	3	6	0	0	0	0	3	3	6	0	25	28
1131	47	2a	4.95	12	1	8.33333	3	3	6	0	0	0	0	3	3	6	0	30	30
1132	74	1c	3.666	12	4	33.3333	3	3	6	1	0	1	0	3	4	7	0	30	30
1133	62	2a	5.082	13	3	23.0769	3	3	6	1	0	1	0	3	4	7	0	30	30
1134	65	1c	7.988	12	5	41.6667	3	4	7	1	1	1	0	3	4	7	0	32	32
1135	67	2a	10.36	12	2	16.6667	3	3	6	1	0	0	0	3	3	6	0	24	24
1136	73	2a	10.052				3	3	6	0	0	1	0	3	3	6	1	31	34
1137	72	2a	11.535	13	3	23.0769	4	4	8	1	0	0	0	4	3	7	0	25	25
1138	65	2a	5.74	12	3	25	3	3	6	0	0	0	0	3	3	6	0	32	32
1139	75	2a	20.106				3	3	6	0	0	0	0	3	3	6	0	25	25
1140	62	1c	4.121	12	2	16.6667	3	3	6	0	0	1	0	3	3	6	0	32	32
1141	50	1c	4.76							0	0	0	0	3	3	6	0	20	20
1142	64	2a	5.569	13	4	30.7692	4	3	7	1	0	0	0	4	3	7	0	23	24
1143	59	1c	12.97							1	0	1	0	3	4	7	0	30	31
1144	71	1c	12							0	0	0	0	3	4	7	0	23	23
1145	75	1c	4.694	12	2	16.6667	3	3	6	1	0	1	0	3	4	7	0	28	28
1146	73	2c	22.62	12	10	83.3333	4	4	8	1	0	1	0	4	5	9	1	1	33
1147	78	1c	18.14	12	4	33.3333	3	3	6	0	0	0	0	3	4	7	0	13	13
1148	75	2a	33.74	12	12	100	3	4	7	1	0	0	0	4	3	7	0	28	28
1149	75	2a	4.65				3	3	6	0	0	0	0	3	3	6	0	23	23
1150	68	1c	9.76	12	4	33.3333	3	3	6	0	0	0	0	3	3	6	0	31	31
1151	70	1c	5.594	12	7	58.3333	4	4	8	1	1	1	1	4	3	7	1	6	33
1152	59	1c	6.096	12	1	8.33333	3	3	6	0	0	0	0	3	3	6	0	33	33
1153	76	1c	31.988	12	6	50	4	4	8	1	0	1	0	4	3	7	1	5	20
1154	68	1c	12.644				4	5	9	1	0	1	0	4	5	9	0	31	31
1155	61	2a	12.126	12	2	16.6667	4	3	7	0	0	1	0	3	4	7	0	30	30
1156	69	1c	3.73							0	0	0	0	3	3	6	0	31	31
1157	67	1c	16.762	12	5	41.6667	4	3	7	1	1	1	0	4	3	7	1	9	30
1158	63	1c	16.067				3	3	6	0	0	0	0	3	4	7	0	30	30
1159	61	2a	12.203	13	3	23.0769	3	3	6	0	0	1	0	3	3	6	0	24	24
1160	60	1c	13.909				3	3	6	0	0	0	0	3	4	7	0	22	23
1161	61	1c	5.28	12	4	33.3333	3	3	6	0	0	0	0	3	3	6	0	30	31
1162	69	1c	5.7							0	0	0	0	3	4	7	0	25	25
1163	70	1c	4.963	12	1	8.33333	3	3	6	0	0	0	0	3	4	7	0	27	27
1164	67	1c	4.671	12	2	16.6667	3	3	6	0	0	0	0	3	4	7	0	24	24
1165	62	1c	5.85	12	3	25	3	4	7	1	0	0	0	3	4	7	0	22	22
1166	77	2a	0.49	13	1	7.69231	4	3	7	0	0	0	0	3	4	7	0	5	5
1167	60	1c	5.82				3	3	6	0	0	0	0	3	3	6	0	25	25
1168	71	2a	4.86	13	4	30.7692	4	4	8	0	0	0	0	3	4	7	0	23	23
1169	76	2c	15.551	14	7	50	3	4	7	1	0	1	0	3	4	7	1	13	31
1170	72	2c	7.063	12	11	91.6667	4	3	7	1	1	1	0	4	3	7	1	4	25
1171	61	1c	5.4							0	0	0	0	3	3	6	0	23	23
1172	68	1c	7.1	12	2	16.6667	4	4	8	0	0	0	0	4	3	7	0	32	32
1173	51	1c	11.224							0	1	0	0	3	4	7	0	30	30
1174	67	2a	5.49							1	0	0	0	3	4	7	0	31	31
1175	66	1c	7.082	8	8	100	3	4	7	1	1	0	0	3	4	7	0	25	25
1176	58	2a	6.2	12	2	16.6667	4	4	8	0	0	0	0	3	4	7	0	27	27
1177	65	1c	13.5	12	4	33.3333	3	4	7	0	0	1	0	3	3	6	0	22	22
1178	69	2a	90.7	12	12	100	4	4	8	1	1	1	1	4	3	7	0	24	24
1179	76	2a	14.52	13	3	23.0769	3	3	6	0	0	1	0	3	4	7	0	24	24
1180	70	2c	13.4	12	10	83.3333	4	3	7	0	0	0	0	4	3	7	0	24	24
1181	74	1c	8.307				3	4	7	1	0	0	0	3	3	6	0	24	24
1182	66	1c	5.607	12	1	8.33333	3	3	6	0	0	1	0	3	3	6	0	29	30
1183	71	2a	2.1	13	4	30.7692	3	4	7	1	0	0	0	3	4	7	0	21	21
1184	68	2a	5.844	13	1	7.69231	3	3	6	0	0	0	0	3	3	6	0	24	24
1185	77	1c	10.3	12	6	50	3	4	7	0	0	1	0	3	4	7	0	9	9
1186	75	1c	8.324	12	1	8.33333	3	3	6	0	0	0	0	3	3	6	0	28	28
1187	59	1c	5.14							0	0	0	0	4	3	7	0	22	22
1188	61	1c	6.38							0	0	0	0	3	4	7	0	23	23
1189	68	1c	45.14							1	1	0	0	3	4	7	0	23	23
1190	67	1c	10.78							1	0	1	0	3	4	7	0	30	30
1191	66	1c	15.661	12	2	16.6667	4	3	7	0	0	0	0	4	3	7	0	29	29
1192	74	1c	10.781	12	3	25	5	4	9	1	0	1	1	3	4	7	0	29	29
1193	65	1c	9.82							0	0	1	0	3	3	6	0	21	28
1194	76	1c	5.887							0	0	0	0	3	4	7	0	21	21
1195	73	1c	4.26							0	0	0	0	3	3	6	0	23	23
1196	65	1c	13.5	12	4	33.3333	3	4	7	0	0	1	0	3	3	6	0	22	22
1197	70	2a	1.291	12	3	25	4	4	8	0	0	0	0	4	3	7	0	24	24
1198	49	1c	10.416	12	4	33.3333	3	3	6	0	0	0	0	3	3	6	0	24	24
1199	70	2a	4.15	12	1	8.33333	3	3	6	0	0	0	0	3	3	6	0	30	30
1200	72	1c	5.46	12	1	8.33333	4	3	7	1	0	0	0	4	3	7	0	24	24
1201	64	2c	6.336	13	6	46.1538	3	4	7	0	0	1	0	3	3	6	0	24	24
1202	63	1c	3.605	12	2	16.6667	3	3	6	0	0	1	0	3	3	6	0	30	31
1203	47	1c	4.165				3	3	6	0	0	1	0	3	3	6	0	22	22
1204	70	1c	3.6	12	1	8.33333	3	3	6	0	0	0	0	3	3	6	0	23	23
1205	69	2a	6.951	13	4	30.7692	3	3	6	0	0	0	0	3	3	6	0	24	24
1206	58	1c	5.47				4	3	7	0	0	0	0	3	3	6	0	24	24
1207	70	2c	20.88	12	3	25	3	4	7	1	1	0	0	3	4	7	1	17	31
1208	74	1c	8.581	12	6	50	4	3	7	0	0	0	0	4	3	7	0	19	19
1209	71	1c	7							0	0	1	0	3	4	7	0	29	29
1210	53	1c	5.63	13	2	15.3846	3	3	6	0	0	1	0	3	3	6	0	29	29
1211	68	1c	10.154							1	1	1	0	3	5	8	1	7	30
1212	61	2a	7.164	12	6	50	3	4	7	0	0	0	0	3	4	7	0	24	24
1213	73	1c	48.532	12	4	33.3333	3	4	7	1	0	0	0	4	3	7	0	23	23
1214	74	1c	5.806	12	4	33.3333	3	3	6	0	0	0	0	3	4	7	0	21	22
1215	62	2c	5.978	12	1	8.33333	3	3	6	0	0	0	0	3	3	6	0	27	27
1216	62	1c	4.95							0	0	0	0	3	3	6	0	22	22
1217	66	2c	13	13	6	46.1538	4	3	7	0	0	0	0	3	4	7	0	24	24
1218	73	1c	17.714	12	4	33.3333	4	3	7	0	0	0	0	3	4	7	0	23	23
1219	58	2a	11.875	14	3	21.4286	3	3	6	0	0	0	0	3	4	7	0	27	27
1220	71	1c	7.244	12	4	33.3333	3	3	6	0	0	0	0	3	3	6	0	26	30
1221	62	2a	10.7	13	6	46.1538	4	3	7	0	1	0	0	3	4	7	0	28	28
1222	70	1c	14.2							0	0	0	0	3	4	7	0	29	29
1223	70	2a	6.07	13	3	23.0769	3	3	6	1	0	0	0	3	3	6	0	24	24
1224	66	1c	12.958				3	3	6	0	0	0	0	3	3	6	0	23	24
1225	68	1c	38.09	12	6	50	3	3	6	1	0	1	0	3	4	7	0	15	15
1226	77	2a	5.88	13	5	38.4615	3	4	7	1	0	0	0	3	4	7	0	24	24
1227	66	1c	26.859							0	0	1	0	4	3	7	0	30	30
1228	65	2c	6.559	14	7	50	4	3	7	1	0	0	1	4	3	7	1	20	30
1229	76	2a	5.505	13	2	15.3846	4	4	8	0	0	0	0	4	3	7	0	26	26
1230	71	1c	13.548				3	3	6	0	0	1	0	3	3	6	0	29	29
1231	75	1c	9.703	12	4	33.3333	4	4	8	0	0	0	0	3	4	7	0	23	29
1232	70	1c	5.78	12	1	8.33333	3	3	6	0	0	1	0	3	3	6	1	23	27
1233	66	1c	27.27	10	5	50	3	3	6	1	1	1	1	3	4	7	1	13	28
1234	67	1c	16.32							0	0	0	0	4	3	7	1	2	24
1235	68	1c	7.638	12	4	33.3333	3	3	6	0	0	0	0	3	3	6	0	28	28
1236	62	2a	13.626	13	2	15.3846	4	3	7	0	0	0	0	3	5	8	0	30	30
1237	70	1c	3.521				3	4	7	0	0	0	0	3	4	7	0	29	29
1238	66	2a	8.837	13	1	7.69231	3	3	6	0	0	0	0	3	3	6	0	29	29
1239	57	1c	6.587				3	3	6	0	0	0	0	3	3	6	0	24	24
1240	61	1c	5.42							0	0	0	0	3	3	6	1	2	28
1241	63	1c	6.119	8	8	100	4	3	7	0	0	0	0	3	4	7	0	25	25
1242	67	1c	6.013							0	0	0	0	3	4	7	0	23	23
1243	58	1c	7.5							1	0	0	0	5	3	8	0	23	23
1244	60	1c	0.866				4	3	7	0	0	0	0	3	5	8	0	24	25
1245	58	1c	4.37							0	0	0	0	3	4	7	0	17	23
1246	64	1c	4.29	9	6	66.6667	3	4	7	0	0	0	0	3	4	7	0		25
1247	71	2a	30.869				3	4	7	1	0	0	0	3	4	7	0	24	24
1248	67	1c	41.37	12	4	33.3333	3	3	6	0	0	0	0	3	3	6	0	21	21
1249	68	1c	4.47	12	2	16.6667	4	4	8	0	0	0	0	3	4	7	0	24	24
1250	69	2a	8.436	13	1	7.69231	3	3	6	0	0	1	0	3	3	6	0	25	25
1251	63	1c	5.405	12	4	33.3333	4	4	8	0	0	0	0	3	3	6	0	24	24
1252	61	2a	4.826	13	2	15.3846	3	3	6	0	0	0	0	3	3	6	0	23	23
1253	61	1c	5.4	12	6	50	3	3	6	0	0	0	0	3	3	6	0	25	25
1254	58	2a	4.04	13	1	7.69231	3	3	6	0	0	1	0	3	3	6	0	23	23
1255	58	2a	10	12	6	50	4	3	7	0	0	0	0	3	4	7	0	27	27
1256	74	1c	8.67	12	1	8.33333	3	3	6	0	0	0	0	3	3	6	0	22	23
1257	67	2a	4.975							0	0	0	0	3	3	6	0	27	27
1258	71	1c	11.132	12	6	50	5	3	8	1	0	0	0	3	3	6	0	23	23
1259	71	1c	7.426				3	4	7	0	0	0	0	3	3	6	0	24	24
1260	65	1c	9.068							0	0	0	0	3	4	7	0	23	24
1261	76	2a	2.919							1	1	1	1	3	3	6	1	5	15
1262	62	2a	7.3	13	4	30.7692	3	4	7	1	0	0	0	4	3	7	0	28	28
1263	66	1c	4.4				3	3	6	0	0	0	0	3	3	6	0	24	24
1264	66	2a	3.513	13	5	38.4615	4	4	8	0	0	0	0	4	3	7	0	23	24
1265	64	1c	6.906				3	3	6	0	0	1	0	3	3	6	0	24	24
1266	65	1c	1.916				3	3	6	0	0	0	0	3	2	5	0	24	24
1267	68	2a	3.557	12	1	8.33333	3	3	6	0	0	0	0	3	3	6	0	24	24
1268	62	2a	19.049	12	2	16.6667	3	4	7	0	1	1	0	3	4	7	1	9	26
1269	73	2a	6.037	12	2	16.6667	3	3	6	0	0	0	0	3	4	7	0	25	25
1270	62	2a	6.5	12	4	33.3333	3	3	6	0	0	0	0	4	3	7	0	26	26
1271	73	1c	9.298				4	3	7	0	0	0	0	3	4	7	0	25	25
1272	60	1c	6.73	12	3	25	4	4	8	0	0	0	0	4	3	7	1	26	27
1273	74	1c	5.702	13	4	30.7692	4	4	8	1	0	0	0	4	4	8	1	1	28
1274	72	1c	4.47				4	4	8	1	0	1	0	3	4	7	1	15	26
1275	72	1c	35.111	12	8	66.6667	5	4	9	1	1	1	1	5	3	8	0	27	27
1276	66	1c	5.025	12	3	25	3	3	6	0	0	0	0	3	3	6	0	23	24
1277	64	2a	5.219	13	1	7.69231	3	3	6	0	0	0	0	4	3	7	0	22	25
1278	66	2a	14.798	12	1	8.33333	3	3	6	0	0	0	0	3	4	7	0	24	24
1279	70	1c	9.829	13	3	23.0769	3	4	7	1	1	1	0	3	4	7	0	26	26
1280	70	1c	11.974	13	5	38.4615	4	3	7	1	0	0	0	3	4	7	1	4	22
1281	66	1c	11.4							0	0	0	0	3	4	7	0	23	23
1282	61	1c	3.9							0	0	0	0	3	3	6	1	23	23
1283	73	1c	5.056							0	0	0	0	3	4	7	0	23	23
1284	64	2a	5.943	13	5	38.4615	3	4	7	1	0	1	0	3	4	7	0	24	24
1285	64	1c	9.865				3	3	6	1	0	0	0	3	3	6	0	23	23
1286	68	1c	15.629	12	1	8.33333	4	4	8	0	0	1	0	4	3	7	0	23	23
1287	57	2a	56.317	13	7	53.8462	4	4	8	1	1	1	0	4	4	8	1	2	23
1288	73	2c	41.023	12	9	75	4	5	9	1	1	1	0	4	3	7	1	2	25
1289	69	2a	26.051	13	5	38.4615	4	3	7	0	0	0	0	4	3	7	1	26	27
1290	74	2a	6.986	12	3	25	4	4	8	1	1	0	0	3	4	7	0	9	13
1291	71	2a	4.665	13	4	30.7692	3	4	7	0	0	0	0	3	3	6	0	24	24
1292	63	2a	4.632				4	3	7	0	0	0	0	3	4	7	0	23	24
1293	60	2a	7.4	14	11	78.5714	5	4	9	1	1	1	0	5	4	9	1	22	26
1294	60	1c	3.582				3	3	6	0	0	0	0	3	4	7	0	22	22
1295	67	2a	4.03	13	4	30.7692	3	3	6	0	0	1	0	3	4	7	0	23	24
1296	67	1c	15.7							0	0	1	0	3	4	7	0	24	24
1297	58	1c	4.657	12	1	8.33333	3	3	6	0	0	0	0	3	4	7	0	25	26
1298	63	2a	21.598				4	4	8	1	1	1	0	4	3	7	0	24	24
1299	72	2a	5.787	13	3	23.0769	4	4	8	0	0	1	0	4	3	7	1	18	27
1300	77	1c	14.787	12	6	50	4	3	7	0	0	0	0	3	4	7	0	24	24
1301	61	1c	13.806	12	7	58.3333	3	3	6	1	0	1	0	3	4	7	0	24	24
1302	60	1c	5.112	12	1	8.33333	3	4	7	0	0	0	0	3	4	7	0	24	24
1303	76	2a	10.903	12	5	41.6667	4	5	9	1	1	0	0	4	3	7	0	8	8
1304	57	1c	12.19				3	3	6	0	0	0	0	3	3	6	0	24	24
1305	73	2a	18.19	12	10	83.3333	3	4	7	1	0	1	0	4	3	7	0	26	26
1306	57	1c	5.63	12	1	8.33333	3	3	6	0	0	1	0	3	4	7	0	22	22
1307	65	1c	7.538	12	4	33.3333	3	4	7	0	0	0	0	3	4	7	0	23	24
1308	64	1c	4.093	12	5	41.6667	3	3	6	0	0	0	0	3	3	6	0	24	24
1309	52	2a	6.4	12	5	41.6667	3	4	7	1	0	1	0	3	4	7	0	23	23
1310	70	2a	29.27	13	6	46.1538	5	5	10	1	0	0	0	5	5	10	0	10	10
1311	60	2c	5.23	12	2	16.6667	3	3	6	0	0	0	0	3	3	6	0	22	22
1312	60	1c	16.04	12	10	83.3333	3	4	7	1	1	1	0	3	4	7	1	0	24
1313	69	2a	33.932				3	4	7	1	0	0	0	3	4	7	0	24	24
1314	63	2a	6.3	12	7	58.3333	4	3	7	0	0	0	0	3	4	7	0	26	26
1315	74	1c	7.264	12	2	16.6667	3	3	6	0	0	0	0	3	3	6	0	24	24
1316	69	1c	16.823	13	2	15.3846	3	4	7	1	0	0	0	4	3	7	1	1	8
1317	61	1c	6.1	12	1	8.33333	3	3	6	0	0	0	0	3	3	6	0	24	24
1318	67	1c	11.215	12	5	41.6667	3	3	6	0	0	0	0	3	4	7	0	14	14
1319	59	1c	6.681	12	6	50	4	3	7	1	0	0	0	3	4	7	0	23	23
1320	64	1c	44.631	12	6	50	4	3	7	1	1	1	0	4	3	7	1	1	25
1321	75	1c	9.46	12	3	25	4	4	8	0	0	0	0	4	3	7	1	5	26
1322	77	1c	11.854	12	5	41.6667	3	3	6	0	0	0	0	3	4	7	0	23	25
1323	72	2a	0.867	12	10	83.3333	3	4	7	0	0	0	0	3	4	7	0	15	15
1324	53	1c	3.276				3	3	6	0	0	0	0	3	3	6	0	23	23
1325	73	2a	18.878	14	4	28.5714	3	4	7	1	0	0	0	3	4	7	0	24	24
1326	62	2a	47.997	13	1	7.69231	3	3	6	1	0	1	0	3	3	6	0	20	20
1327	59	1c	4.699	12	1	8.33333	3	3	6	0	0	0	0	3	4	7	0	11	24
1328	67	1c	2.115				3	3	6	0	0	0	0	3	4	7	0	19	20
1329	60	1c	4.222							0	0	0	0	3	3	6	0	12	24
1330	73	1c	11.19				3	4	7	0	1	0	0	3	3	6	1	8	15
1331	68	1c	11.945	12	4	33.3333	3	4	7	0	0	0	0	4	3	7	0	24	24
1332	69	2a	10.589	6	5	83.3333	4	4	8	1	1	1	0	4	3	7	1	3	23
1333	72	1c	5.384	12	3	25	3	3	6	0	0	1	0	3	3	6	0	23	23
1334	68	1c	2.774	7	1	14.2857	4	4	8	0	0	0	0	4	3	7	0	23	23
1335	71	2a	11.68				4	3	7	1	0	1	0	4	3	7	0	23	23
1336	76	2a	23.425	12	4	33.3333	4	4	8	1	1	1	0	4	5	9	0	25	25
1337	69	1c	4.802	12	2	16.6667	3	3	6	1	0	0	0	3	4	7	0	20	20
1338	70	1c	10.21	12	8	66.6667	3	4	7	0	0	0	0	3	4	7	0	23	24
1339	65	1c	2.95				3	3	6	0	0	0	0	3	3	6	0	6	9
1340	65	1c	6.681							0	0	0	0	3	4	7	0	1	1
1341	68	2a	13.506	12	6	50	3	3	6	0	0	1	0	3	4	7	0	8	8
1342	71	1c	13.59				3	4	7	0	0	0	0	3	4	7	0	20	20
1343	74	1c	6.52				3	3	6	0	0	0	0	3	3	6	0	3	3
1344	55	1c	5.08	12	1	8.33333	3	3	6	0	0	1	0	3	4	7	0	18	18
1345	57	1c	7.568				4	3	7	0	0	0	0	4	3	7	0	20	20
1346	72	1c	33.4	12	6	50	3	4	7	1	0	1	0	4	3	7	0	14	14
1347	69	1c	4.5	12	1	8.33333	3	3	6	0	0	0	0	3	3	6	0	23	23
1348	64	1c	24.15	12	5	41.6667	3	4	7	0	0	1	0	3	4	7	0	23	23
1349	70	1c	9.853	12	4	33.3333	3	4	7	0	0	1	0	3	4	7	0	23	24
1350	56	1c	5.8	6	1	16.6667	3	3	6	0	0	1	0	4	3	7	0	19	19
1351	73	1c	7.2							0	0	0	0	4	3	7	0	20	20
1352	73	1c	11.16	12	3	25	4	3	7	0	0	0	0	4	3	7	0	16	16
1353	63	1c	9.289	13	6	46.1538	3	3	6	0	0	1	0	3	3	6	0	14	14
1354	57	1c	11.602	12	4	33.3333	3	4	7	0	0	1	0	3	4	7	0	20	24
1355	69	1c	4.298	12	1	8.33333	3	3	6	0	0	1	0	3	3	6	0	24	24
1356	55	1c	3.49	12	1	8.33333	3	3	6	0	0	1	0	5	4	9	0	23	24
1357	65	1c	5.5				3	3	6	1	0	0	0	3	4	7	0	14	14
1358	73	2a	16.998				4	4	8	0	1	0	0	3	4	7	0	18	18
1359	60	1c	9.594				3	3	6	0	0	0	0	4	3	7	0	23	24
1360	62	2a	13.029	6	6	100	3	3	6	1	0	0	0	3	3	6	0	23	23
1361	69	2a	3.635				4	4	8	0	0	0	0	4	3	7	0	23	24
1362	64	2a	9.291	12	2	16.6667	3	3	6	0	0	0	0	3	3	6	0	13	13
1363	70	1c	10.21	12	8	66.6667	3	4	7	0	0	0	0	3	4	7	0	23	24
1364	64	2a	4.858	13	4	30.7692	3	3	6	0	0	1	0	3	4	7	0	24	24
1365	71	1c	4							0	0	0	0	4	3	7	0	13	13
1366	70	1c	4.22	13	2	15.3846	3	3	6	0	0	0	0	3	3	6	0	23	23
1367	74	1c	6.2							0	0	0	0	4	4	8	0	20	20
1368	57	1c	3.588	12	1	8.33333	3	3	6	0	0	0	0	3	3	6	0	23	23
1369	63	1c	12.635				3	4	7	0	1	1	0	4	3	7	0	23	23
1370	71	1c	31.33							1	0	1	1	5	4	9	1	14	23
1371	73	1c	18.197				4	4	8	1	1	1	0	5	4	9	1	5	21
1372	77	1c	9.19							1	0	1	0	3	4	7	0	24	24
1373	44	1c	24							0	0	0	0	3	3	6	0	24	24
1374	58	1c	3.5							0	0	0	0	3	4	7	0	19	19
1375	68	1c	24							1	0	0	0	4	5	9	0	22	22
1376	75	1c	5.556				3	3	6	0	0	0	0	3	3	6	0	24	24
1377	74	1c	5.94	12	2	16.6667	3	3	6	1	0	1	0	3	3	6	0	24	24
1378	70	2a	4.874	12	3	25	3	4	7	0	0	0	0	2	2	5	0	23	23
1379	62	2a	2.363				3	3	6	0	0	0	0	3	3	6	0	24	24
1380	65	2a	2.2	12	1	8.33333	3	3	6	0	0	0	0	3	3	6	0	20	20
1381	75	2a	6.474	13	4	30.7692	4	4	8	1	0	1	0	4	3	7	0	23	24
1382	64	1c	6.93				3	3	6	1	0	1	0	3	3	6	0	21	22
1383	60	2a	3.6	12	2	16.6667	3	3	6	0	0	0	0	3	3	6	0	15	15
1384	53	1c	7.133				3	3	6	0	0	0	0	3	3	6	0	18	18
1385	68	1c	5.4	12	7	58.3333	3	3	6	0	0	1	0	3	3	6	0	23	23
1386	61	1c	53.45				4	4	8	1	1	1	1	5	4	9	0	21	21
1387	65	2a	4.287	13	1	7.69231	4	4	8	0	0	0	0	4	3	7	0	23	23
1388	70	1c	12.038	12	2	16.6667	3	4	7	0	1	1	0	3	4	7	1	1	24
1389	64	2a	3.465	12	3	25	3	3	6	0	0	0	0	3	3	6	0	23	23
1390	66	1c	7.7							0	0	0	0	3	3	6	0	22	22
1391	67	1c	4.34							0	0	0	0	3	3	6	0	24	24
1392	65	2a	39.738	12	1	8.33333	3	3	6	0	0	0	0	3	3	6	0	20	21
1393	70	1c	11.34							1	0	0	0	4	3	7	0	22	22
1394	67	2a	12.88	13	1	7.69231	4	4	8	0	0	1	0	3	4	7	1	2	21
1395	74	1c	10.1							1	0	1	0	3	4	7	0	20	20
1396	69	1c	19.307	12	1	8.33333	4	3	7	0	0	0	0	3	4	7	0	14	14
1397	70	2a	4.419	12	3	25	3	3	6	1	0	0	0	3	3	6	0	19	19
1398	68	1c	5.864	12	4	33.3333	3	4	7	1	0	0	0	3	4	7	1	6	24
1399	69	1c	3.14	12	5	41.6667	4	3	7	1	0	1	0	5	4	9	0	21	21
1400	73	2a	7.975	13	5	38.4615	3	3	6	1	0	0	0	3	3	6	0	20	20
1401	73	1c	6.472	12	5	41.6667	4	3	7	0	0	0	0	3	4	7	0	12	16
1402	55	2a	14.631				4	4	8	0	0	0	0	3	4	7	1	12	21
1403	72	2a	5.05	13	2	15.3846	3	3	6	1	0	0	0	3	4	7	0	18	18
1404	64	1c	19.84	12	6	50	3	4	7	0	0	0	0	3	4	7	0	14	14
1405	78	2a	10.66	12	4	33.3333	4	4	8	0	0	1	0	4	3	7	1	8	20
1406	70	2c	5.107	14	1	7.14286	4	3	7	0	0	0	0	3	4	7	0	17	17
1407	75	1c	4.949				3	3	6	1	1	0	0	3	3	6	0	23	23
1408	55	2a	12.621	13	4	30.7692	4	3	7	0	0	0	0	3	4	7	0	11	11
1409	62	1c	7.3	13	2	15.4	3	4	7	0	0	0	0	4	3	7	0	108	108
1410	69	2a	10.7	13	7	53.8	4	4	8	1	1	1	0	4	3	7	1	4	110
1411	73	2a	6.2	12	1	8.3	3	3	6	0	0	0	0	3	3	6	0	0	0
1412	70	1c	4.3	12	1	8.3	3	3	6	0	0	0	0	3	3	6	0	72	72
1413	68	2a	12.2	12	1	8.3	3	3	6	0	0	1	0	3	4	7	1	57	70
1414	56	2a	6.8	13	7	53.8	3	4	7	1	0	1	0	3	4	7	0	111	111
1415	62	2a	3.5	13	1	7.7	3	3	6	0	0	0	0	3	3	6	0	106	106
1416	68	1c	4.9	12	1	8.3	3	3	6	0	0	1	0	3	3	6	0	101	101
1417	67	1c	3.5	12	2	16.7	5	3	8	1	0	1	0	4	3	7	0	108	108
1418	55	2a	4.9	8	1	12.5	3	3	6	0	0	0	0	3	3	6	0	109	109
1419	67	2a	31.7	13	13	100	4	3	7	1	0	1	0	4	3	7	1	3	109
1420	73	1c	9.5	13	4	30.8	3	4	7	0	0	1	0	3	4	7	1	23	33
1421	72	2a	8.5	12	6	50	3	4	7	1	0	1	0	3	4	7	0	111	111
1422	71	1c	9.1	12	2	16.7	3	3	6	0	0	1	0	4	3	7	0	64	64
1423	74	2a	4.2	12	2	16.7	3	3	6	1	0	1	0	3	3	6	0	25	25
1424	62	2a	18.1	13	8	61.5	4	4	8	1	0	1	1	4	5	9	1	5	108
1425	70	2a	9.73	17	6	35.3	3	4	7	0	0	0	0	4	3	7	1	19	102
1426	61	2a	23.7	16	3	18.8	3	3	6	0	0	0	0	3	3	6	0	102	102
1427	70	2a	9.3	13	7	53.8	4	4	8	0	0	1	0	4	5	9	1	5	110
1428	61	1c	12.8	12	4	33.3	4	3	7	0	0	1	0	4	3	7	1	59	68
1429	76	2a	4.2	12	5	41.7	3	3	6	0	0	0	0	3	4	7	0	109	109
1430	61	1c	11.5	7	5	71.4	3	3	6	0	0	1	0	3	4	7	0	106	106
1431	63	1c	14.7	12	1	8.3	3	3	6	0	0	1	0	3	3	6	1		104
1432	67	2a	4.4	13	3	23.1	3	3	6	0	0	1	0	3	3	6	0	108	108
1433	66	2a	9	18	3	16.7	3	4	7	0	0	0	0	3	3	6	0	106	106
1434	73	2c	13.2	14	12	85.7	5	4	9	0	0	1	0	4	4	8	1	18	108
1435	73	2a	5.6	13	1	7.7	3	4	7	1	0	1	0	4	3	7	1	39	107
1436	68	1c	3.9	13	1	7.7	4	3	7	0	0	0	0	3	4	7	0	66	66
1437	75	1c	5.4	13	1	7.7	3	3	6	0	0	0	0	3	3	6	0	107	107
1438	70	1c	11.4	16	1	6.3	3	3	6	0	0	0	0	3	3	6	0	60	60
1439	58	2a	4.1	13	1	7.7	3	3	6	0	0	0	0	3	4	7	0	107	107
1440	69	2a	6.9	13	2	15.4	3	3	6	0	0	1	0	3	3	6	0	98	98
1441	62	2a	9.7	12	9	75	3	3	6	0	0	1	0	3	3	6	0	107	107
1442	65	2a	6.3	12	2	16.7	4	4	8	0	0	0	0	4	3	7	0	106	106
1443	67	1c	10	12	1	8.3	3	3	6	0	0	1	0	3	4	7	1	12	94
1444	54	1c	4.3	12	4	33.3	3	4	7	0	0	0	0	3	4	7	0	106	106
1445	72	2a	15	13	1	7.7	3	4	7	0	0	0	0	4	3	7	0	23	23
1446	63	1c	4.2	12	1	8.3	3	3	6	0	0	0	0	3	3	6	0	106	106
1447	53	1c	11.6	10	2	20	3	4	7	1	0	1	0	4	3	7	0	101	101
1448	71	1c	3.7	12	9	75	3	4	7	0	0	0	0	3	4	7	0	47	47
1449	65	1c	4.9	17	2	11.8	3	3	6	0	0	1	0	3	4	7	0	103	103
1450	62	2a	3.1	13	6	46.2	3	4	7	0	0	1	0	4	3	7	1	53	103
1451	62	1c	17.5	12	5	41.7	3	4	7	0	0	0	0	3	4	7	0	88	88
1452	73	2a	7.4	16	2	12.5	3	3	6	0	0	0	0	3	3	6	0	104	104
1453	67	1c	4.9	12	1	8.3	3	3	6	0	0	1	0	3	4	7	0	101	101
1454	62	2a	4.4	14	3	21.4	3	3	6	0	0	0	0	3	4	7	0	104	104
1455	64	2a	5.7	16	2	12.5	3	3	6	0	0	0	0	3	4	7	0	105	105
1456	69	2a	2.5	13	2	15.4	3	4	7	0	0	0	0	3	4	7	0	102	102
1457	72	1c	6.6	12	2	16.7	3	3	6	0	0	0	0	3	3	6	0	91	91
1458	72	1c	7.1	12	3	25	3	3	6	0	0	0	0	3	3	6	0	53	53
1459	69	1c	20.6	12	2	16.7	4	4	8	0	1	0	0	4	3	7	1	55	104
1460	66	1c	3.2	12	1	8.3	3	3	6	0	0	0	0	3	3	6	0	97	97
1461	62	1c	10.5	12	2	16.7	3	3	6	0	0	0	0	3	4	7	1	65	102
1462	62	1c	4.1	13	4	30.8	4	4	8	0	0	1	0	4	3	7	0	103	103
1463	63	1c	6.6	16	1	6.3	3	3	6	0	0	0	0	3	3	6	0	99	99
1464	68	2a	6.3	13	6	46.2	3	4	7	1	0	1	0	3	4	7	1	8	101
1465	69	1c	15	12	1	8.3	3	3	6	0	0	0	0	3	3	6	0	96	96
1466	71	2b	26	12	7	58.3	4	5	9	1	1	1	0	4	3	7	0	12	12
1467	68	2b	22.4	13	11	84.6	3	4	7	1	0	1	0	4	3	7	0	97	97
1468	70	1c	8	12	1	8.3	3	4	7	0	0	0	0	4	3	7	0	63	63
1469	66	2a	13.1	12	2	16.7	3	3	6	0	0	1	0	4	3	7	0	14	14
1470	63	1c	16.6	12	3	25	5	4	9	0	0	1	1	4	3	7	1	1	92
1471	64	2a	4.3	17	3	17.6	3	3	6	0	0	0	0	3	3	6	0	102	102
1472	62	1c	8.1	12	10	83.3	4	3	7	1	1	1	1	4	3	7	1	44	102
1473	59	1c	3.7	12	2	16.7	4	4	8	0	0	0	0	4	3	7	0	101	101
1474	65	1c	13.1	12	3	25	3	4	7	0	0	0	0	3	4	7	0	100	100
1475	66	2a	8.1	14	1	7.1	3	3	6	0	0	0	0	3	3	6	0	102	102
1476	62	2a	17.3	13	7	53.8	3	4	7	0	0	1	0	3	4	7	1	53	99
1477	75	1c	24.1	12	3	25	4	5	9	1	1	1	0	4	5	9	1	26	101
1478	71	1c	9.7	12	2	16.7	3	4	7	0	0	1	0	4	3	7	0	97	97
1479	57	2a	8.6	12	1	8.3	3	3	6	0	0	0	0	3	4	7	0	99	99
1480	62	1c	4.6	12	1	8.3	3	3	6	0	0	0	0	3	3	6	0	101	101
1481	71	2a	6.5	14	8	57.1	3	4	7	0	0	1	0	3	4	7	0	101	101
1482	63	1c	6.3	14	2	14.3	3	3	6	0	0	1	0	3	4	7	0	101	101
1483	67	2a	6.7	15	6	40	4	3	7	0	0	0	0	3	4	7	1	77	87
1484	63	2b	13.6	15	10	66.7	4	5	9	0	1	1	0	4	5	9	1	2	100
1485	50	1c	7.2	14	2	14.3	3	3	6	0	0	1	0	3	4	7	1	22	101
1486	64	2a	5.1	18	1	5.6	3	3	6	0	0	0	0	3	3	6	0	101	101
1487	65	2a	7.5	15	10	66.7	3	4	7	0	0	1	0	3	4	7	0	98	98
1488	60	3a	62	14	9	64.3	4	3	7	1	1	1	0	4	3	7	1	24	100
1489	68	1c	7.2	18	1	5.6	3	3	6	0	0	0	0	3	3	6	0	99	99
1490	75	1c	16.9	14	3	21.4	3	4	7	0	0	0	0	3	4	7	1	36	82
1491	66	1c	10.2	12	9	75	4	4	8	0	0	0	0	3	4	7	0	82	82
1492	69	1c	4.1	10	1	10	4	4	8	0	0	0	0	4	5	9	0	100	100
1493	60	1c	11.7	15	3	20	4	3	7	0	0	1	0	3	4	7	1	46	100
1494	65	2a	11	15	7	46.7	3	4	7	0	0	1	0	3	4	7	0	96	96
1495	71	1c	6	14	3	21.4	4	3	7	0	0	1	0	4	3	7	0	94	94
1496	58	1c	4.2	14	2	14.3	4	4	8	0	0	0	0	4	3	7	1	9	100
1497	73	2a	39	15	9	60	4	3	7	1	1	1	0	4	3	7	1	2	99
1498	70	2a	10.5	15	4	26.7	3	4	7	0	0	0	0	4	3	7	0	80	80
1499	49	2a	3.2	15	6	40	3	3	6	0	0	0	0	3	3	6	0	98	98
1500	64	2a	13.3	15	8	53.3	3	4	7	0	0	1	0	3	4	7	1	11	99
1501	63	2a	9.5	12	1	8.3	3	3	6	0	0	0	0	3	3	6	0	94	94
1502	56	2a	28.6	3	1	33.3	3	4	7	0	0	1	0	4	3	7	1	7	97
1503	67	1c	3.9	14	1	7.1	2	2	4	0	0	0	0	3	3	6	0	98	98
1504	73	1c	2.9	14	3	21.4	3	3	6	0	0	0	0	3	3	6	0	88	88
1505	63	2a	7.8	15	1	6.7	4	3	7	0	0	1	0	3	4	7	0	96	96
1506	62	2a	3.4	15	1	6.7	3	3	6	0	0	0	0	3	4	7	1	64	96
1507	76	2a	9.9	14	3	21.4	3	4	7	0	0	0	0	3	4	7	0	66	66
1508	75	2a	15.1	15	10	66.7	3	4	7	0	0	1	0	3	4	7	1	71	93
1509	50	2a	3.9	15	6	40	3	3	6	0	0	1	0	3	4	7	0	65	65
1510	73	2a	16.8	20	8	40	3	4	7	0	0	0	0	4	3	7	0	97	97
1511	67	2a	8.3	15	2	13.3	4	4	8	0	0	0	0	4	3	7	0	30	30
1512	58	1c	11.5	12	1	8.3	3	3	6	0	0	0	0	3	4	7	0	96	96
1513	68	2a	7.3	16	6	37.5	4	3	7	0	0	1	0	4	3	7	0	99	99
1514	69	1c	3.8	14	3	21.4	3	3	6	0	0	1	0	3	3	6	0	98	98
1515	49	1c	4.6	14	2	14.3	3	3	6	0	0	0	0	3	3	6	0	94	94
1516	72	1c	11	14	1	7.1	4	3	7	0	0	0	0	4	3	7	0	98	98
1517	47	1c	7.7	14	1	7.1	3	3	6	1	0	1	0	3	3	6	1	62	89
1518	70	2a	22.1	10	1	10	3	3	6	1	0	1	0	3	4	7	1	3	97
1519	59	2a	5.8	15	8	53.3	3	3	6	0	0	1	0	3	4	7	0	90	90
1520	72	1c	8.5	14	4	28.6	3	4	7	0	0	0	0	3	4	7	0	92	92
1521	66	2a	3.6	14	1	7.1	3	3	6	0	0	0	0	3	4	7	0	89	89
1522	69	2c	33.8	12	9	75	3	4	7	1	0	1	0	4	3	7	1	1	85
1523	69	1c	15.4	12	9	75	3	4	7	0	0	1	0	3	4	7	0	97	97
1524	67	1c	7.8	14	8	57.1	3	4	7	0	0	0	0	3	4	7	0	95	95
1525	71	2a	20.1	14	1	7.1	3	3	6	0	0	0	0	3	4	7	0	77	77
1526	73	2a	31.3	16	1	6.3	3	3	6	0	0	0	0	3	3	6	0	15	15
1527	63	1c	9.8	14	1	7.1	3	4	7	0	0	0	0	3	4	7	0	90	90
1528	69	2a	18.4	7	1	14.3	4	3	7	0	0	0	0	4	3	7	1	47	89
1529	62	2a	18.6	12	4	33.3	3	3	6	1	0	1	0	4	3	7	0	91	91
1530	57	1c	7.8	12	12	100	3	3	6	0	0	0	0	3	3	6	0	96	96
1531	62	2a	2.9	13	7	53.8	3	3	6	0	0	0	0	3	3	6	0	71	71
1532	56	2a	1.7	8	2	25	4	3	7	0	0	0	0	4	3	7	0	32	32
1533	67	1c	9.5	12	3	25	3	3	6	0	0	0	0	3	3	6	0	96	96
1534	50	2c	63.2	12	11	91.7	4	5	9	1	1	1	0	4	5	9	1	15	48
1535	70	1c	4.1	8	2	25	3	3	6	0	0	0	0	3	3	6	0	82	82
1536	61	2a	2.4	12	1	8.3	3	3	6	0	0	0	0	3	3	6	0	95	95
1537	69	2a	4.8	12	1	8.3	3	3	6	0	0	0	0	3	3	6	0	77	77
1538	76	2a	16.3	12	5	41.7	4	3	7	1	0	1	0	4	3	7	1	53	95
1539	63	1c	3.5	12	1	8.3	3	3	6	0	0	0	0	3	3	6	0	96	96
1540	58	1c	5.934	12	1	8.3	3	4	7	0	0	1	0	4	3	7	0	85	85
1541	63	1c	7.4	12	1	8.3	3	3	6	0	0	0	0	3	3	6	0	94	94
1542	71	1c	9.7	12	2	16.7	4	3	7	0	0	0	0	3	4	7	0	96	96
1543	63	2a	6.87	13	4	30.8	3	3	6	0	0	0	0	3	3	6	0	94	94
1544	66	2c	46.5	12	4	33.3	3	4	7	1	1	1	0	4	3	7	1	1	92
1545	71	1c	11.5	12	1	8.3	3	4	7	0	0	0	0	3	4	7	0	94	94
1546	72	1c	3.6	12	7	58.3	3	3	6	0	0	1	0	3	3	6	0	96	96
1547	71	2a	3.661	12	1	8.3	3	3	6	0	0	0	0	3	3	6	0	83	83
1548	68	1c	13.1	12	4	33.3	3	4	7	1	0	1	0	4	3	7	0	95	95
1549	50	2a	11	13	5	38.5	3	3	6	0	0	0	0	3	3	6	0	92	92
1550	64	2a	38	13	10	76.9	3	4	7	1	0	1	0	4	3	7	1	3	96
1551	66	1c	19.6	12	3	25	3	3	6	0	0	1	0	3	4	7	0	90	90
1552	71	2a	7.5	13	6	46.2	4	5	9	1	1	1	0	4	5	9	1	6	93
1553	63	1c	10.288	13	3	23.1	3	4	7	0	0	0	0	4	3	7	1	17	95
1554	60	1c	3.4	12	2	16.7	3	3	6	0	0	0	0	3	4	7	0	90	90
1555	71	1c	10.2	8	1	12.5	3	3	6	0	0	1	0	3	4	7	0	94	94
1556	53	1c	9.9	12	5	41.7	3	3	6	1	1	0	0	3	4	7	1	4	30
1557	51	2a	2.1	13	1	7.7	3	3	6	0	0	0	0	3	3	6	0	85	85
1558	78	2a	2.8	12	4	33.3	3	4	7	0	0	0	0	3	4	7	1	70	95
1559	66	1c	30.38	12	1	8.3	3	4	7	0	0	0	0	3	4	7	0	90	90
1560	62	2a	28.7	12	2	16.7	4	5	9	1	0	1	0	4	5	9	0	95	95
1561	59	2a	16.1	13	6	46.2	3	4	7	1	0	0	0	3	4	7	1	37	94
1562	65	2b	21.7	12	3	25	3	4	7	0	0	0	0	3	4	7	0	94	94
1563	69	2a	10.1	13	1	7.7	3	3	6	0	0	0	0	3	3	6	0	90	90
1564	62	2a	9.9	13	1	7.7	3	3	6	0	0	1	0	3	4	7	0	26	26
1565	67	1c	9.1	6	1	16.7	4	3	7	0	0	0	0	4	3	7	0	92	92
1566	69	1c	3.4	12	1	8.3	3	4	7	0	0	0	0	4	3	7	1	92	93
1567	65	1c	28.5	12	3	25	3	3	6	0	0	1	0	3	4	7	1	61	93
1568	68	2a	36.8	13	6	46.2	3	4	7	1	0	0	0	3	4	7	0	40	40
1569	63	2a	5.7	13	1	7.7	3	3	6	0	0	0	0	3	3	6	0	80	80
1570	64	2a	4.2	12	2	16.7	3	3	6	0	0	0	0	3	4	7	0	32	32
1571	68	2a	8.3	13	1	7.7	3	3	6	0	0	0	0	3	4	7	0	92	92
1572	70	1c	7.2	12	5	41.7	3	3	6	0	0	0	0	4	3	7	0	83	83
1573	43	1c	3.2	12	1	8.3	3	3	6	0	0	0	0	3	3	6	0	83	83
1574	62	1c	6.4	6	1	16.7	3	3	6	0	0	0	0	3	4	7	1	38	93
1575	69	1c	11.4	12	3	25	3	4	7	1	0	1	0	3	4	7	1	15	91
1576	63	1c	12	16	7	43.8	3	3	6	0	0	0	0	3	4	7	0	85	85
1577	63	1c	4.2	12	3	25	3	4	7	1	0	0	0	3	4	7	0	92	92
1578	69	1c	10.8	12	2	16.7	3	3	6	0	0	0	0	3	4	7	0	67	67
1579	68	1c	21				3	3	6	0	0	0	0	3	4	7	0	24	24
1580	65	2a	6.2	12	4	33.3	3	3	6	0	0	0	0	3	4	7	0	92	92
1581	69	2a	4.5	13	1	7.7	3	3	6	0	0	0	0	3	3	6	0	90	90
1582	47	1c	5.9	12	2	16.7	3	3	6	0	0	0	0	3	3	6	0	40	40
1583	69	2a	2.423	12	1	8.3	4	3	7	0	0	0	0	3	4	7	0	4	4
1584	68	2a	3.783	12	3	25	3	4	7	0	0	0	0	3	4	7	0	90	90
1585	63	1c	7.9	12	2	16.7	3	3	6	0	0	1	0	3	4	7	0	89	89
1586	71	1c	4.1	12	2	16.7	3	3	6	0	0	0	0	3	3	6	0	73	73
1587	60	1c	3.9	12	1	8.3	3	3	6	0	0	0	0	3	3	6	0	86	86
1588	61	1c	3.7	12	4	33.3	3	4	7	0	0	1	0	3	4	7	0	92	92
1589	70	2c	7.5	12	9	75	3	4	7	0	0	1	0	3	4	7	0	85	85
1590	50	1c	3.773	12	8	66.7	3	3	6	0	0	1	0	3	3	6	1	18	50
1591	71	1c	11.12	13	2	15.4	4	5	9	0	0	0	0	4	5	9	0	85	85
1592	56	1c	7	12	5	41.7	3	4	7	1	0	0	0	3	4	7	1	35	92
1593	62	1c	33.7	16	1	6.3	3	3	6	0	0	0	0	3	3	6	0	87	87
1594	66	1c	7.9	17	2	11.8	3	3	6	0	0	1	0	3	3	6	0	91	91
1595	60	1c	9.8	12	1	8.3	3	3	6	0	0	0	0	3	4	7	0	85	85
1596	57	1c	13.6	4	2	50	4	3	7	1	0	1	0	4	3	7	0	89	89
1597	69	1c	7.1	12	1	8.3	3	3	6	0	0	0	0	3	3	6	0	29	29
1598	54	1c	3.8	13	6	46.2	3	4	7	1	0	1	0	4	3	7	1	61	91
1599	68	1c	6.5	17	2	11.8	4	3	7	0	0	0	0	3	4	7	0	89	89
1600	48	1c	4.5	12	1	8.3	3	4	7	0	0	0	0	3	4	7	0	61	61
1601	65	1c	7.913	7	1	14.3	3	3	6	0	0	0	0	3	3	6	0	59	59
1602	67	1c	5.6	12	1	8.3	3	4	7	0	0	0	0	3	4	7	0	21	21
1603	68	1c	11.1	12	3	25	4	3	7	1	0	0	0	3	4	7	0	85	85
1604	68	1c	8.7	12	1	8.3	3	3	6	0	0	0	0	3	4	7	0	47	47
1605	68	1c	19.046	12	1	8.3	3	3	6	0	0	0	0	3	3	6	0	8	8
1606	50	2a	4	13	8	61.5	3	4	7	0	0	0	0	3	4	7	0	90	90
1607	54	1c	4.826	12	2	16.7	3	3	6	0	0	0	0	4	3	7	0	60	60
1608	73	1c	5.5	12	2	16.7	3	4	7	0	0	0	0	3	4	7	0	81	81
1609	64	1c	5.13	12	1	8.3	3	3	6	0	0	0	0	3	3	6	0	29	29
1610	74	2a	23	12	6	50	3	3	6	1	0	1	0	3	4	7	0	84	84
1611	66	2a	43.54	12	1	8.3	3	3	6	0	0	0	0	3	3	6	0	59	59
1612	64	2a	4.844	13	1	7.7	4	3	7	0	0	0	0	4	3	7	0	85	85
1613	69	2a	2.5	12	2	16.7	3	4	7	0	0	0	0	3	4	7	0	59	59
1614	50	2a	0.7	12	3	25	3	3	6	0	0	0	0	3	3	6	0	90	90
1615	49	2a	2.886	12	1	8.3	3	4	7	0	0	0	0	3	4	7	0	75	75
1616	69	2a	4.5	13	3	23.1	3	4	7	0	0	1	0	3	4	7	0	89	89
1617	70	1c	7.2	12	2	16.7	3	4	7	0	0	0	0	3	4	7	0	90	90
1618	61	1c	19.1	12	3	25	3	3	6	0	0	0	0	3	3	6	0	58	58
1619	71	1c	11.5	13	5	38.5	3	4	7	0	0	0	0	3	4	7	0	86	86
1620	69	1c	4.161	6	2	33.3	3	3	6	0	0	0	0	3	4	7	0	50	50
1621	68	1c	22.223	17	4	23.5	3	4	7	1	1	1	0	3	4	7	1	3	58
1622	64	1c	3.4	12	1	8.3	3	3	6	0	0	0	0	3	3	6	0	67	67
1623	64	2a	19.668	13	4	30.8	3	4	7	0	0	0	0	3	5	8	0	87	87
1624	67	2a	34.03	13	5	38.5	4	5	9	1	0	1	0	4	5	9	1	29	89
1625	71	1c	5.45	12	3	25	3	3	6	0	0	0	0	3	4	7	0	88	88
1626	66	2a	19.6	12	10	83.3	4	5	9	1	1	0	1	4	4	8	0	66	66
1627	55	1c	4.706	12	1	8.3	3	4	7	0	0	0	0	3	4	7	0	77	77
1628	66	2a	2.9	12	2	16.7	3	3	6	0	0	0	0	3	4	7	0	79	79
1629	64	1c	6.98	12	1	8.3	3	3	6	0	0	1	0	3	3	6	0	82	82
1630	63	2a	3.7	12	3	25	3	3	6	0	0	0	0	3	4	7	0	88	88
1631	67	1c	5.39	12	1	8.3	3	3	6	0	0	0	0	3	3	6	0	79	79
1632	67	1c	5.169	13	2	15.4	3	3	6	0	0	0	0	3	3	6	0	82	82
1633	70	2a	14.95	13	2	15.4	4	3	7	0	0	0	0	4	3	7	1	3	84
1634	47	1c	3.258	12	1	8.3	3	3	6	0	0	0	0	3	3	6	0	88	88
1635	62	2a	6.7	13	10	76.9	3	4	7	0	0	1	0	4	3	7	1	60	89
1636	71	2a	4.657	13	1	7.7	3	3	6	0	0	0	0	3	3	6	0	35	35
1637	65	1c	4.292	13	4	30.8	3	3	6	0	0	0	0	3	4	7	1	73	88
1638	65	2c	13.164	12	5	41.7	3	4	7	1	0	1	0	3	4	7	0	83	83
1639	65	1c	5.635	12	1	8.3	3	3	6	0	0	0	0	3	3	6	0	88	88
1640	49	1c	4.188	12	3	25	3	3	6	0	0	0	0	3	4	7	0	80	80
1641	65	1c	9.534	12	1	8.3	3	3	6	0	0	0	0	3	3	6	0	88	88
1642	67	1c	7.33	12	1	8.3	3	3	6	0	0	0	0	3	4	7	0	83	83
1643	62	2a	12.78	13	1	7.7	3	3	6	0	0	0	0	3	3	6	0	84	84
1644	67	2a	15.253	13	5	38.5	5	5	10	1	0	1	0	4	5	9	0	37	37
1645	65	2a	43.702	12	1	8.3	3	4	7	1	0	1	0	4	3	7	1	3	86
1646	74	1c	7.704	12	1	8.3	3	3	6	0	0	0	0	3	3	6	0	47	47
1647	75	2a	37.263	8	3	37.5	4	4	8	1	1	0	0	4	3	7	1	23	30
1648	65	1c	6.8	12	2	16.7	3	3	6	0	0	1	0	3	4	7	0	88	88
1649	69	1c	7.911	12	1	8.3	3	3	6	0	0	0	0	3	3	6	0	61	61
1650	69	1c	4.527	12	2	16.7	3	3	6	0	0	0	0	3	4	7	0	83	83
1651	72	2c	39.47	12	12	100	4	4	8	1	1	1	0	4	3	7	1	34	88
1652	66	2a	1.122	13	1	7.7	3	3	6	0	0	0	0	3	3	6	0	86	86
1653	62	1c	31.7	12	4	33.3	3	3	6	0	0	0	0	3	4	7	0	75	75
1654	71	1c	7.65	12	3	25	3	4	7	1	0	1	0	3	4	7	0	83	83
1655	71	1c	4.819	13	1	7.7	3	3	6	0	0	0	0	3	3	6	0	87	87
1656	54	2a	9.324	12	1	8.33333	3	3	6	0	0	0	0	3	3	6	0	87	87
1657	64	2a	4.806	13	3	23.1	3	3	6	0	0	1	0	3	3	6	1	61	82
1658	43	2a	11.483	13	2	15.4	3	4	7	0	0	0	0	3	3	6	0	86	86
1659	64	2a	4.186	13	5	38.5	3	3	6	0	0	0	0	4	3	7	1	19	88
1660	59	2a	19.465	13	1	7.7	3	3	6	0	0	0	0	3	3	6	0	87	87
1661	62	1c	6.28	10	1	10	3	3	6	0	0	0	0	3	4	7	0	45	45
1662	61	1c	10.586	12	1	8.3	3	3	6	1	0	0	0	3	4	7	0	81	81
1663	71	2a	4.414	12	1	8.3	3	3	6	0	0	0	0	3	3	6	0	86	86
1664	69	2a	25.1	13	7	53.8	3	4	7	1	0	1	0	3	4	7	0	73	73
1665	61	1c	3.1	12	2	16.7	3	3	6	0	0	0	0	3	3	6	0	83	83
1666	49	1c	3.854	12	3	25	3	3	6	0	0	0	0	3	3	6	0	86	86
1667	61	1c	35.643	6	2	33.3	4	5	9	0	0	1	0	4	3	7	0	76	76
1668	58	1c	9.4	12	1	8.3	3	3	6	0	0	0	0	3	3	6	0	81	81
1669	57	1c	100	15	3	20	4	4	8	0	0	1	0	4	4	8	0	1	1
1670	61	2a	23.994	10	4	40	3	3	6	1	1	1	0	3	4	7	1	1	76
1671	64	1c	3.395	12	5	41.7	3	4	7	0	0	0	0	3	3	6	0	34	34
1672	64	1c	12.042	12	4	33.3	3	3	6	1	0	1	0	3	4	7	0	81	81
1673	48	1c	4.713	12	2	16.7	3	3	6	0	0	0	0	3	3	6	0	85	85
1674	67	2b	18.585	12	8	66.7	4	3	7	1	1	1	0	4	3	7	1	72	84
1675	66	2a	4.825	13	2	15.4	3	3	6	0	0	0	0	3	3	6	0	61	61
1676	48	2a	1.847	13	1	7.7	3	3	6	0	0	0	0	3	3	6	0	82	82
1677	69	2b	4.85	13	3	23.1	4	3	7	0	0	0	0	4	3	7	0	23	23
1678	71	2a	3.872	14	6	42.9	3	4	7	1	0	0	0	3	4	7	0	63	63
1679	57	2a	10.924	12	2	16.7	3	3	6	0	0	1	0	3	4	7	0	82	82
1680	70	1c	8.679	12	1	8.3	3	3	6	0	0	0	0	3	3	6	1	6	41
1681	60	1c	4.339	12	2	16.7	3	3	6	0	0	0	0	3	3	6	0	84	84
1682	65	2a	5.78	12	2	16.7	3	3	6	0	0	0	0	3	3	6	0	79	79
1683	62	2a	9.234	13	5	38.5	4	3	7	0	0	0	0	4	3	7	0	86	86
1684	70	2a	14.414	13	6	46.2	3	4	7	0	0	0	0	3	3	6	0	56	56
1685	54	1c	15.594	4	4	100	3	3	6	0	1	0	0	3	4	7	1	2	81
1686	65	1c	11.354	13	1	7.7	3	3	6	0	0	0	0	3	3	6	0	86	86
1687	69	2a	6.27	12	1	8.3	3	3	6	0	0	1	0	3	3	6	0	86	86
1688	73	1c	4	12	3	25	3	3	6	0	0	1	0	3	4	7	1	63	83
1689	70	1c	4.044	12	2	16.7	3	3	6	0	0	0	0	3	3	6	0	74	74
1690	58	1c	8.804	12	1	8.3	3	3	6	0	0	0	0	3	4	7	0	82	82
1691	58	1c	9.132	9	3	33.3	3	3	6	0	0	1	0	3	3	6	0	84	84
1692	65	2a	8.947	13	3	23.1	3	3	6	1	0	0	0	3	4	7	0	78	78
1693	71	2a	2.026	13	5	38.5	4	4	8	0	0	0	0	4	3	7	1	80	80
1694	67	2a	6.257	14	6	42.9	3	3	6	0	0	1	0	3	3	6	0	82	82
1695	71	1c	3.8	12	1	8.3	3	3	6	0	0	1	0	3	3	6	0	78	78
1696	66	2a	3.894	13	4	30.8	3	3	6	0	0	1	0	3	3	6	0	49	49
1697	65	2a	15.523	6	3	50	3	3	6	0	0	0	0	3	4	7	0	79	79
1698	68	1c	7.4				3	4	7	1	0	1	0	4	3	7	1	14	65
1699	64	2a	10.577	12	6	50	3	4	7	1	0	0	0	3	4	7	0	29	29
1700	56	1c	4.725	13	1	7.7	3	3	6	0	0	0	0	3	3	6	0	82	82
1701	69	2a	4.618	12	4	33.3	3	3	6	0	0	1	0	3	3	6	0	84	84
1702	67	1c	3.425	12	9	75	3	4	7	0	0	0	0	3	3	6	0	84	84
1703	68	1c	3.4	12	2	16.7	3	3	6	0	0	0	0	3	3	6	0	81	81
1704	70	2a	7.47	12	2	16.7	3	4	7	1	0	0	0	4	3	7	1	4	81
1705	64	2a	10.271	13	13	100	4	4	8	1	0	1	0	3	4	7	1	3	80
1706	56	1c	12	13	4	30.8	4	3	7	0	0	0	0	3	4	7	0	84	84
1707	71	2a	12.2	13	5	38.5	3	4	7	1	0	1	0	3	4	7	1	11	84
1708	63	1c	3.938	13	5	38.5	3	4	7	0	0	0	0	3	4	7	0	37	37
1709	64	1c	3.623	12	4	33.3	3	3	6	0	0	0	0	3	4	7	0	82	82
1710	63	1c	100	12	8	66.7	4	5	9	1	1	1	0	4	5	9	1	26	84
1711	65	1c	10.26	13	4	30.8	4	3	7	0	0	0	0	4	3	7	1	10	83
1712	74	1c	8.816	13	6	46.2	3	4	7	0	0	0	0	3	4	7	1	48	83
1713	67	1c	7.883	14	1	7.1	3	3	6	0	0	0	0	3	4	7	0	82	82
1714	52	1c	5.172	12	1	8.3	3	3	6	0	0	0	0	3	3	6	0	82	82
1715	65	1c	6.955	12	1	8.3	3	3	6	1	0	1	0	3	4	7	0	46	46
1716	61	2a	2.108	12	2	16.7	3	3	6	0	0	0	0	3	3	6	0	82	82
1717	67	2a	5.493	14	8	57.1	3	4	7	1	0	0	0	3	4	7	0	83	83
1718	63	1c	12.849	13	4	30.8	4	5	9	0	0	1	0	4	3	7	0	77	77
1719	73	1c	14.312	12	1	8.3	3	4	7	0	0	0	0	4	3	7	0	83	83
1720	64	2a	4.647	13	8	61.5	3	4	7	0	0	0	0	3	4	7	0	48	48
1721	69	1c	3.044	12	2	16.7	3	3	6	0	0	0	0	3	3	6	0	82	82
1722	71	2c	16.502	14	5	35.7	3	4	7	0	0	0	0	4	5	9	1	26	59
1723	71	1c	12.319	12	2	16.7	3	3	6	1	0	1	0	3	4	7	1	4	83
1724	71	1c	4.351	12	4	33.3	3	3	6	0	0	0	0	3	4	7	0	76	76
1725	68	1c	10.3	14	1	7.1	3	3	6	0	0	0	0	3	3	6	0	80	80
1726	59	1c	3.284	12	2	16.7	3	3	6	0	0	0	0	3	3	6	1	41	75
1727	57	1c	11.739	12	3	25	3	4	7	0	0	0	0	3	4	7	0	68	68
1728	75	1c	9.349	12	1	8.3	4	4	8	1	0	0	0	4	3	7	1	20	77
1729	50	2a	9.1	12	2	16.7	3	3	6	0	0	0	0	3	3	6	0	82	82
1730	69	1c	8.56	12	5	41.7	4	3	7	0	0	0	0	4	3	7	0	82	82
1731	59	2a	4.435	12	3	25	4	3	7	0	0	0	0	3	4	7	0	80	80
1732	57	1c	4.65	12	1	8.3	3	3	6	0	0	0	0	3	3	6	0	82	82
1733	50	1c	4.23	12	1	8.3	3	3	6	0	0	0	0	3	3	6	0	69	69
1734	68	2c	12.383	13	11	84.6	3	4	7	0	0	0	0	3	4	7	0	80	80
1735	75	1c	14.06	12	2	16.7	3	3	6	0	0	0	0	3	3	6	0	57	57
1736	64	2a	12.09	13	10	76.9	4	4	8	1	0	1	0	4	3	7	1	24	80
1737	65	1c	19.168	12	4	33.3	4	4	8	1	0	1	0	4	3	7	1	12	81
1738	62	1c	4.693	12	3	25	3	3	6	0	0	0	0	3	3	6	0	81	81
1739	46	1c	7.11	12	2	16.7	3	3	6	0	0	0	0	3	4	7	0	81	81
1740	74	1c	5.083	12	7	58.3	3	3	6	1	0	1	0	3	4	7	1	26	82
1741	66	1c	5.183	12	2	16.7	4	3	7	0	0	0	0	4	3	7	1	59	79
1742	71	2a	8.588	13	7	53.8	3	4	7	1	1	1	0	3	4	7	1	71	81
1743	70	2a	8.82	13	6	46.2	4	3	7	0	0	0	0	4	3	7	1	34	81
1744	67	2a	8.158	13	2	15.4	3	3	6	0	0	0	0	3	3	6	0	76	76
1745	57	2a	23.386	12	6	50	3	4	7	0	0	0	0	3	4	7	0	79	79
1746	64	2a	14.2	12	1	8.3	3	3	6	0	0	0	0	3	3	6	0	71	71
1747	76	1c	44.073	12	2	16.7	3	3	6	1	1	0	0	3	4	7	1	26	26
1748	59	1c	11.598	12	1	8.3	3	4	7	1	0	1	0	3	4	7	0	80	80
1749	64	1c	3.055	12	3	25	3	3	6	0	0	0	0	3	3	6	0	72	72
1750	73	1c	8.478	12	5	41.7	3	4	7	1	1	0	0	3	4	7	1	22	78
1751	58	1c	6.9	11	4	36.4	3	3	6	1	0	1	0	3	4	7	1	24	76
1752	72	2a	22.298	13	1	7.7	3	3	6	0	0	0	0	3	3	6	0	73	73
1753	64	1c	3.958	12	2	16.7	3	3	6	0	0	0	0	3	3	6	0	78	78
1754	37	2a	4.773	12	3	25	3	3	6	0	0	0	0	3	3	6	0	79	79
1755	77	2c	63.52	12	11	91.7	4	3	7	1	1	1	0	3	4	7	0	71	71
1756	70	1c	16.6	12	5	41.7	3	3	6	0	0	0	0	3	4	7	0	69	69
1757	52	1c	11.939	12	2	16.7	3	3	6	0	0	0	0	3	3	6	0	79	79
1758	74	2a	14.752	13	11	84.6	4	4	8	1	1	1	0	4	5	9	1	6	77
1759	75	2a	7.391				3	3	6	0	0	0	0	3	4	7	0	10	10
1760	59	2c	2.387	12	1	8.3	3	3	6	0	0	0	0	3	3	6	0	77	77
1761	70	2a	8.453	13	5	38.5	5	5	10	1	1	1	0	5	4	9	1	1	67
1762	73	2b	22.417	12	7	58.3	5	4	9	1	0	1	0	5	4	9	1	20	79
1763	69	2a	3.201	12	1	8.3	3	3	6	0	0	0	0	3	4	7	0	79	79
1764	74	2c	57.708	12	10	83.3	3	5	8	1	1	1	0	4	5	9	1	25	74
1765	67	1c	6.837	12	6	50	4	4	8	0	1	0	0	3	4	7	1	46	79
1766	69	2a	6.711	13	4	30.8	3	3	6	0	0	0	0	3	4	7	1	25	31
1767	64	1c	5.225	8	3	37.5	3	3	6	0	0	0	0	3	4	7	0	71	71
1768	64	2c	6.7	13	5	38.5	3	4	7	0	0	0	0	3	4	7	0	75	75
1769	68	1c	12.39	12	1	8.3	3	3	6	0	0	0	0	3	4	7	0	61	61
1770	64	2a	5.3	13	7	53.8	3	4	7	0	0	0	0	3	4	7	0	73	73
1771	70	2a	19.229	13	4	30.8	4	3	7	1	0	0	0	4	3	7	1	6	78
1772	63	1c	6.369	12	1	8.3	3	3	6	0	0	0	0	3	3	6	0	75	75
1773	63	1c	3.9	12	4	33.3	3	3	6	0	0	0	0	3	3	6	0	65	65
1774	70	1c	35.7	10	7	70	4	3	7	1	1	0	0	4	5	9	0	78	78
1775	64	2a	2.622	12	12	100	5	4	9	0	0	0	0	3	3	6	0	78	78
1776	59	1c	5.4	12	4	33.3	5	4	9	1	0	1	0	4	5	9	0	78	78
1777	66	1c	7.365	12	2	16.7	3	3	6	0	0	0	0	3	3	6	0	77	77
1778	65	1c	8.988	12	10	83.3	4	3	7	1	0	1	0	4	3	7	1	6	76
1779	63	1c	5.25	12	1	8.3	3	3	6	0	0	0	0	3	3	6	0	65	65
1780	68	2a	10.7	14	6	42.9	4	3	7	1	0	0	0	4	3	7	0	76	76
1781	56	2a	7.07	13	5	38.5	4	5	9	1	0	0	0	4	5	9	0	77	77
1782	61	1c	3.066	12	3	25	3	4	7	0	0	0	0	3	4	7	0	72	72
1783	63	1c	4.752	12	4	33.3	3	3	6	1	0	1	0	3	4	7	0	77	77
1784	67	1c	7.189	12	2	16.7	3	3	6	0	0	0	0	3	5	8	0	67	67
1785	67	2b	7.033	13	1	7.7	3	4	7	1	0	0	0	4	3	7	0	72	72
1786	60	2c	12.68	12	4	33.3	4	3	7	1	0	0	0	4	3	7	0	77	77
1787	61	1c	3.7	12	3	25	3	4	7	0	0	0	0	3	4	7	0	69	69
1788	67	1c	12.018	12	5	41.7	3	3	6	0	0	0	0	3	4	7	0	49	49
1789	72	2c	16	13	10	76.9	3	3	6	1	1	0	0	3	4	7	1	8	75
1790	73	2a	6.838	12	1	8.3	3	3	6	1	0	0	0	4	3	7	0	8	8
1791	58	1c	4.462	12	2	16.7	3	3	6	0	0	0	0	3	3	6	0	75	75
1792	66	2a	5.737	13	5	38.5	3	3	6	1	0	0	0	3	4	7	1	40	75
1793	65	1c	6.55	12	1	8.3	3	3	6	0	0	0	0	3	3	6	0	66	66
1794	67	1c	7.362	14	12	85.7	3	3	6	0	0	0	0	3	4	7	0	75	75
1795	59	1c	9.754	4	2	50	3	4	7	0	0	0	0	3	4	7	0	47	47
1796	51	1c	13.217	12	1	8.3	4	3	7	0	0	0	0	4	3	7	1	28	74
1797	64	1c	5.216	12	1	8.3	3	3	6	0	0	0	0	3	3	6	0	69	69
1798	68	2b	6.885	14	11	78.6	4	4	8	0	0	0	0	4	3	7	0	3	3
1799	69	1c	5.224	12	1	8.3	3	3	6	0	0	0	0	3	3	6	0	70	70
1800	59	1c	7.851	10	5	50	3	4	7	0	0	1	0	3	4	7	1	8	76
1801	59	2a	40.136	12	9	75	4	3	7	1	1	1	0	4	3	7	1	3	73
1802	57	1c	3.6	12	2	16.7	3	4	7	1	0	0	0	3	4	7	0	66	66
1803	60	1c	16.147	12	4	33.3	3	3	6	0	0	0	0	3	4	7	0	76	76
1804	67	1c	5.984	12	1	8.3	3	3	6	0	0	0	0	3	4	7	0	14	14
1805	69	1c	4.25	12	1	8.3	3	3	6	0	0	0	0	3	3	6	0	75	75
1806	70	1c	3.513	12	2	16.7	3	3	6	0	0	0	0	3	3	6	0	75	75
1807	65	1c	4.069	12	4	33.3	3	3	6	0	0	0	0	3	4	7	0	70	70
1808	63	2a	21.618	4	4	100	3	3	6	1	0	1	0	3	4	7	0	12	12
1809	70	2c	19.362	13	3	23.1	4	3	7	1	1	1	0	4	5	9	1	23	75
1810	69	2a	8.353	13	3	23.1	3	3	6	0	0	0	0	3	4	7	0	12	12
1811	59	1c	10.031	12	3	25	4	4	8	1	0	0	0	4	5	9	1	64	75
1812	66	1c	7.016	12	1	8.3	3	3	6	0	0	0	0	3	3	6	0	59	59
1813	62	1c	7.584	8	3	37.5	4	3	7	0	0	0	0	4	3	7	1	7	76
1814	66	1c	3.33	12	3	25	3	3	6	0	0	0	0	3	4	7	0	62	62
1815	64	1c	21.779	10	6	60	3	3	6	1	0	1	0	4	5	9	1	26	71
1816	67	2c	7.35	10	1	10	3	3	6	0	0	0	0	3	4	7	0	69	69
1817	73	1c	8.86	14	2	14.3	3	4	7	0	0	0	0	3	4	7	0	60	60
1818	70	1c	6.83	12	5	41.7	3	4	7	0	0	1	0	3	4	7	0	73	73
1819	67	2c	10.173	13	1	7.7	3	3	6	1	0	1	0	3	4	7	0	58	58
1820	66	2c	7.975	14	2	14.3	3	4	7	0	0	0	0	3	4	7	0	17	17
1821	64	2a	12.893	12	3	25	3	3	6	0	0	0	0	3	4	7	0	18	18
1822	72	1c	13.534	12	2	16.7	4	4	8	0	0	0	0	4	3	7	0	73	73
1823	60	1c	5.17	12	3	25	3	4	7	1	0	0	0	3	4	7	0	71	71
1824	64	2a	17.868	12	5	41.7	3	3	6	1	0	1	0	3	4	7	0	74	74
1825	76	1c	7.15	12	1	8.3	3	3	6	0	0	0	0	3	4	7	0	43	43
1826	68	1c	3.757	12	1	8.3	3	3	6	1	0	1	0	3	4	7	0	73	73
1827	68	1c	5.048	12	1	8.3	3	3	6	0	0	0	0	3	3	6	0	75	75
1828	68	2a	9.771	12	11	91.7	4	3	7	1	0	0	0	3	4	7	1	72	75
1829	70	1c	37.385	12	6	50	3	4	7	1	0	0	0	4	3	7	1	15	61
1830	69	2a	0.458	12	1	8.33333	3	3	6	0	0	0	0	3	3	6	0	64	64
1831	67	1c	5.921	12	5	41.7	4	5	9	1	0	1	0	5	4	9	1	6	73
1832	59	1c	8.227	12	9	75	3	4	7	0	0	0	0	3	4	7	0	74	74
1833	47	2a	17.399	12	1	8.33333	2	2	4	0	0	0	0	3	3	6	0	34	34
1834	66	1c	5.587	12	3	25	3	3	6	0	0	1	0	3	3	6	0	72	72
1835	69	1c	7.946	12	1	8.3	3	3	6	0	0	0	0	3	3	6	0	73	73
1836	66	2a	5.628	13	6	46.2	4	3	7	0	0	0	0	4	3	7	0	72	72
1837	67	2a	8.2	12	3	25	3	3	6	0	0	0	0	3	5	8	0	67	67
1838	68	1c	10.574	12	9	75	3	4	7	1	1	0	0	4	3	7	0	73	73
1839	59	2a	32.759	10	4	40	5	4	9	1	1	0	0	4	5	9	1	4	29
1840	68	1c	10.53	12	1	8.3	3	3	6	0	0	0	0	3	4	7	0	70	70
1841	70	2a	12.181	15	3	20	3	3	6	1	0	1	0	3	3	6	0	71	71
1842	68	1c	4.655	14	7	50	4	3	7	0	0	0	0	4	3	7	1	60	73
1843	66	1c	3.71	12	1	8.3	3	3	6	0	0	0	0	3	3	6	0	63	63
1844	76	1c	9.23	12	2	16.7	3	3	6	0	0	1	0	3	4	7	0	71	71
1845	75	2a	6.3	13	3	23.1	3	3	6	1	0	1	0	3	4	7	0	72	72
1846	70	2c	2.388	14	1	7.1	4	3	7	1	0	0	0	4	5	9	1	6	70
1847	70	1c	3.07	12	1	8.3	3	3	6	0	0	0	0	3	3	6	0	58	58
1848	53	1c	5.58	12	4	33.3	3	3	6	0	0	1	0	3	4	7	0	70	70
1849	71	1c	6.831	12	6	50	4	3	7	1	0	1	0	3	4	7	0	71	71
1850	51	1c	7.602	12	4	33.3	3	3	6	1	0	0	0	3	3	6	1	18	73
1851	65	1c	6.628	12	4	33.3	3	4	7	0	0	0	0	3	4	7	0	73	73
1852	75	2a	17.516	12	1	8.3	3	3	6	0	0	0	0	3	3	6	0	73	73
1853	55	1c	46.257	12	4	33.3	4	3	7	0	0	0	0	4	3	7	0	68	68
1854	65	1c	5.475	10	2	20	4	3	7	0	0	0	0	4	3	7	1	18	71
1855	50	2a	9.389	13	5	38.5	3	4	7	0	0	0	0	3	4	7	0	47	47
1856	71	2a	6.676	10	3	30	3	3	6	0	0	0	0	3	4	7	0	49	49
1857	63	2a	4.69	15	8	53.3	3	4	7	0	0	0	0	3	4	7	0	68	68
1858	71	1c	8.8	10	3	30	3	3	6	0	0	0	0	3	3	6	0	67	67
1859	71	1c	11.478	15	2	13.3	4	4	8	0	0	1	0	4	3	7	1	37	37
1860	76	2a	14.059	14	6	42.9	5	5	10	1	1	1	0	3	4	7	1	5	72
1861	60	1c	3.8	14	5	35.7	3	3	6	0	0	0	0	3	4	7	0	72	72
1862	49	2c	23.112	15	11	73.3	4	5	9	0	0	0	0	3	4	7	1	17	71
1863	49	1c	3.383	14	2	14.3	3	3	6	0	0	0	0	3	3	6	0	55	55
1864	65	1c	8.3	12	1	8.3	3	3	6	1	0	0	0	3	4	7	0	63	63
1865	63	1c	4.576	14	3	21.4	3	3	6	0	0	0	0	3	3	6	0	69	69
1866	64	1c	7.779	14	4	28.6	3	4	7	0	0	0	0	3	4	7	0	43	43
1867	57	1c	9.893	14	1	7.1	3	3	6	0	0	0	0	3	3	6	0	59	59
1868	68	1c	13.029	12	3	25	3	3	6	1	0	0	0	4	3	7	0	59	59
1869	65	2a	19.865	15	8	53.3	3	3	6	1	0	1	0	3	4	7	0	69	69
1870	47	1c	4.838	14	4	28.6	3	3	6	0	0	0	0	3	4	7	0	71	71
1871	64	1c	7.161	15	5	33.3	3	4	7	0	0	0	0	4	3	7	0	71	71
1872	59	1c	22.607	12	5	41.7	4	5	9	1	0	1	0	4	5	9	1	10	70
1873	70	2a	21.526	12	1	8.3	3	4	7	1	0	1	0	3	4	7	1	43	71
1874	64	2a	4.907	15	1	6.7	3	4	7	0	0	0	0	3	4	7	0	69	69
1875	61	1c	14.454	10	1	10	3	3	6	0	0	0	0	3	4	7	0	60	60
1876	64	1c	11.083	6	1	16.7	3	3	6	1	0	1	0	3	4	7	0	72	72
1877	73	1c	3.24	14	4	28.6	3	3	6	0	0	0	0	3	4	7	0	66	66
1878	64	1c	5.891	14	2	14.3	3	4	7	0	0	0	0	3	4	7	0	70	70
1879	73	1c	9.72	14	1	7.1	3	3	6	0	0	0	0	3	3	6	0	4	4
1880	64	1c	4.478	14	2	14.3	3	3	6	0	0	0	0	3	3	6	0	61	61
1881	67	1c	8.225	10	2	20	3	4	7	0	0	0	0	3	4	7	0	70	70
1882	72	1c	12.549	6	1	16.7	3	3	6	1	0	1	0	3	4	7	0	13	13
1883	62	2a	18.897	12	6	50	5	3	8	0	0	0	0	4	5	9	0	57	57
1884	59	1c	24.822	14	12	85.7	4	4	8	1	0	1	0	4	5	9	1	5	69
1885	68	2a	21.738	15	3	20	3	3	6	1	0	1	0	3	4	7	0	71	71
1886	66	1c	7.228	8	1	12.5	3	3	6	0	0	1	0	3	4	7	0	69	69
1887	69	1c	3.299	14	5	35.7	3	3	6	1	0	1	0	3	4	7	0	71	71
1888	64	2a	4.177	15	7	46.7	4	5	9	0	0	0	0	4	3	7	0	69	69
1889	68	1c	8.096	12	4	33.3	4	3	7	0	0	0	0	3	4	7	0	69	69
1890	64	1c	8.674	10	3	30	4	3	7	0	0	0	0	3	4	7	0	69	69
1891	70	2a	10.341	12	3	25	3	4	7	1	0	0	0	3	4	7	0	70	70
1892	61	2a	6.959	15	6	40	4	3	7	1	0	1	0	3	4	7	0	69	69
1893	53	1c	27.484	14	9	64.3	4	3	7	0	0	0	0	3	4	7	0	61	61
1894	72	2a	5.23	6	3	50	3	4	7	1	0	1	0	3	4	7	0	65	65
1895	74	2a	6.8	15	8	53.3	4	5	9	1	1	1	0	4	5	9	1	34	70
1896	60	2a	25.533	16	16	100	5	4	9	1	1	1	0	4	5	9	1	3	69
1897	66	2a	7.942	12	6	50	4	4	8	0	0	1	0	3	4	7	0	69	69
1898	75	2a	11	12	2	16.7	3	3	6	1	0	0	0	3	4	7	0	64	64
1899	63	1c	9.05	5	1	20	3	3	6	0	0	0	0	3	4	7	0	3	3
1900	66	2a	6.8	15	2	13.3	3	3	6	0	0	0	0	3	3	6	0	61	61
1901	71	2a	2.03	14	1	7.1	3	3	6	0	0	0	0	3	3	6	0	69	69
1902	63	2a	7.83	15	1	6.7	4	4	8	0	0	0	0	4	3	7	0	69	69
1903	69	1c	8.43	15	7	46.7	3	4	7	1	0	1	0	3	4	7	0	66	66
1904	68	2a	7.625	14	2	14.3	3	3	6	0	0	0	0	3	3	6	0	67	67
1905	64	1c	14.8	15	11	73.3	4	3	7	1	0	0	0	3	4	7	0	69	69
1906	70	1c	4.737	14	1	7.1	3	3	6	0	0	0	0	3	3	6	0	62	62
1907	75	1c	3.67	14	2	14.3	3	3	6	0	0	0	0	3	3	6	0	70	70
1908	64	1c	5.075	15	1	6.7	3	3	6	0	0	0	0	3	3	6	0	70	70
1909	67	1c	10.234	12	3	25	3	3	6	1	0	0	0	4	3	7	1	17	67
1910	74	2a	28.004	15	7	46.7	3	4	7	1	1	1	1	4	3	7	1	1	67
1911	64	1c	3.567	14	1	7.1	3	3	6	0	0	0	0	4	3	7	0	69	69
1912	59	2a	7.684	14	3	21.4	3	3	6	0	0	0	0	3	3	6	0	62	62
1913	65	1c	3.483	14	7	50	3	3	6	0	0	0	0	3	4	7	0	28	28
1914	57	1c	3.02	14	1	7.1	3	3	6	0	0	0	0	3	4	7	0	69	69
1915	74	1c	3.008	14	4	28.6	3	3	6	1	0	0	0	3	4	7	0	69	69
1916	64	1c	5.2	15	8	53.3	4	4	8	0	0	0	0	4	3	7	0	64	64
1917	68	1c	4.49	14	2	14.3	3	3	6	0	0	1	0	3	4	7	1	67	69
1918	67	1c	7.181	15	14	93.3	5	4	9	1	1	1	0	4	5	9	1	3	69
1919	64	1c	9.03	12	2	16.6667	4	3	7	0	0	0	0	4	3	7	0	68	68
1920	69	1c	7.2	12	2	16.6667	3	3	6	1	0	0	0	3	4	7	0	69	69
1921	62	1c	10.1	4	3	75	3	3	6	0	0	0	0	3	4	7	0	58	58
1922	70	2a	1.306	15	2	13.3	3	3	6	0	0	0	0	3	3	6	0	60	60
1923	67	1c	4.426	14	2	14.3	4	3	7	0	0	0	0	3	4	7	0	66	66
1924	77	1c	8.5	12	10	83.3	4	3	7	1	1	0	0	4	3	7	1	4	67
1925	60	1c	8.242	10	3	30	3	3	6	0	0	1	0	3	4	7	0	9	9
1926	62	1c	7.966	14	12	85.7	3	3	6	0	0	0	0	3	4	7	0	67	67
1927	66	1c	5.87	14	1	7.1	4	4	8	0	0	0	0	3	4	7	0	68	68
1928	65	2a	29.515	15	10	66.7	4	3	7	1	0	1	0	4	3	7	1	17	66
1929	66	2a	28	12	1	8.33333	3	3	6	0	0	1	0	3	4	7	0	64	64
1930	70	1c	5.109	14	2	14.3	3	3	6	0	0	0	0	3	4	7	0	69	69
1931	64	1c	4.25	9	5	55.6	4	3	7	1	0	1	0	4	3	7	1	7	68
1932	65	2a	14	12	1	8.33333	3	3	6	1	0	1	0	3	4	7	0	68	68
1933	61	2a	11.5	14	8	57.1	4	3	7	0	0	0	0	4	3	7	0	59	59
1934	53	1c	5.88	12	2	16.6667	3	3	6	0	0	0	0	3	4	7	0	60	60
1935	58	1c	3.687	14	3	21.4	4	3	7	0	0	0	0	3	4	7	0	63	63
1936	70	1c	8.2	14	11	78.6	3	4	7	0	0	0	0	3	4	7	0	39	39
1937	67	1c	7.14	10	2	20	4	3	7	1	0	1	0	3	4	7	0	58	58
1938	71	1c	3.075	14	1	7.1	3	3	6	0	0	0	0	3	3	6	0	31	31
1939	66	1c	7.09	12	1	8.3	3	3	6	1	0	0	0	3	3	6	0	62	62
1940	75	1c	7.433	14	3	21.4	3	3	6	0	0	0	0	3	3	6	0	65	65
1941	74	1c	7.2	12	12	100	5	5	10	1	1	1	0	5	4	9	1	22	32
1942	66	2a	11.5	12	2	16.6667	3	4	7	1	0	1	0	3	4	7	1	16	37
1943	70	1c	5.798	10	8	80	3	4	7	1	0	0	0	3	4	7	0	62	62
1944	72	1c	4.868	12	1	8.3	3	3	6	0	0	0	0	3	3	6	0	58	58
1945	58	2a	13.046	13	5	38.5	3	4	7	1	0	0	0	4	3	7	1	37	67
1946	74	2a	6	12	2	16.7	4	4	8	1	0	1	0	4	3	7	1	10	64
1947	70	2a	40.131	13	8	61.5	4	3	7	1	1	1	0	4	5	9	1	4	63
1948	78	2a	9.146	12	2	16.7	3	4	7	0	0	1	0	3	4	7	0	67	67
1949	39	2a	4.8	15	5	33.3	4	4	8	0	0	0	0	4	5	9	1	12	67
1950	73	2a	20.483	13	4	30.8	4	4	8	1	0	1	0	4	3	7	1	10	67
1951	70	2a	8.334	12	1	8.3	2	2	4	1	0	0	0	3	4	7	0	12	12
1952	77	2c	36.499	12	2	16.6667	4	5	9	1	1	1	1	4	5	9	1	5	57
1953	57	2a	9.876	12	8	66.7	3	3	6	0	0	1	0	3	4	7	0	63	63
1954	61	2a	3.038	12	1	8.3	3	3	6	0	0	0	0	4	3	7	1	58	67
1955	50	2a	6.2	12	1	8.3	3	2	5	0	0	0	0	3	4	7	0	61	61
1956	75	1c	6.125	12	1	8.3	3	3	6	0	0	0	0	3	4	7	1	66	66
1957	72	2a	18.367	12	1	8.3	3	3	6	0	0	0	0	3	4	7	0	56	56
1958	62	1c	14.136	12	2	16.7	3	3	6	0	0	0	0	4	3	7	0	25	25
1959	79	2a	7.874	12	5	41.7	3	3	6	0	0	1	0	3	5	8	0	64	64
1960	54	1c	17.7	13	8	61.5	3	4	7	1	0	1	0	3	4	7	0	66	66
1961	61	1c	9.3	12	5	41.7	3	3	6	1	0	0	0	3	4	7	0	61	61
1962	72	1c	18.699	12	8	66.7	3	4	7	1	0	1	0	3	4	7	1	27	65
1963	70	1c	7.55	7	4	57.1	3	4	7	1	0	1	0	4	5	9	1	49	49
1964	68	1c	82.6	12	12	100	4	4	8	1	0	0	0	4	5	9	1	9	59
1965	47	1c	17.355	12	3	25	3	4	7	1	0	1	0	4	3	7	1	4	64
1966	55	2a	12	12	4	33.3	4	4	8	1	1	1	0	4	3	7	1	30	64
1967	61	1c	29.287	12	4	33.3	4	5	9	1	1	1	0	4	5	9	1	7	32
1968	65	1c	11.4	12	1	8.3	3	3	6	0	0	0	0	3	3	6	0	58	58
1969	75	1c	5.5	12	5	41.6667	3	3	6	1	0	1	0	3	4	7	0	64	64
1970	66	2a	5.93	10	4	40	5	4	9	1	1	1	0	4	5	9	1	3	7
1971	76	1c	18.73	12	1	8.3	3	3	6	0	0	0	0	3	3	6	0	59	59
1972	73	2b	1.8	13	3	23.1	3	4	7	1	0	0	0	3	4	7	0	55	55
1973	69	1c	9.65	6	1	16.7	3	3	6	0	0	0	0	3	3	6	0	38	38
1974	67	1c	48.647	12	5	41.7	5	4	9	0	0	0	0	4	5	9	1	40	49
1975	70	2a	15	12	1	8.33333	4	3	7	1	0	0	0	4	3	7	0	63	63
1976	72	1c	5.846	12	7	58.3	3	4	7	1	0	1	0	3	4	7	0	50	50
1977	62	1c	3.051	12	2	16.7	3	3	6	0	0	0	0	3	4	7	0	63	63
1978	72	2a	90.9	13	4	30.8	3	3	6	1	0	1	0	3	4	7	0	65	65
1979	62	2a	63	13	10	76.9	3	4	7	1	0	1	0	3	4	7	1	8	64
1980	52	2a	13.383	12	1	8.3	3	3	6	0	0	0	0	3	3	6	0	63	63
1981	60	1c	6	12	2	16.7	3	4	7	0	0	0	0	3	4	7	0	58	58
1982	66	1c	6.21	12	3	25	4	4	8	0	0	0	0	4	3	7	0	64	64
1983	69	2a	7.005	12	5	41.7	3	3	6	0	0	0	0	3	4	7	0	42	42
1984	60	2a	35.93	12	6	50	4	4	8	1	0	0	0	4	3	7	1	4	65
1985	66	1c	24.15	14	2	14.3	3	4	7	0	0	0	0	3	4	7	0	59	59
1986	74	1c	11.05	10	6	60	3	3	6	1	0	1	0	3	4	7	0	55	55
1987	69	1c	6.165	12	7	58.3	3	3	6	0	0	0	0	3	4	7	0	62	62
1988	62	2c	6.525	13	2	15.4	3	3	6	0	0	0	0	3	3	6	0	59	59
1989	70	2a	4.823	12	3	25	3	4	7	0	0	1	0	3	4	7	0	60	60
1990	70	1c	6.127	12	1	8.3	3	3	6	0	0	0	0	3	3	6	0	56	56
1991	63	1c	11.03	13	3	23.1	4	3	7	0	0	0	0	3	4	7	0	47	47
1992	73	1c	3.08	12	5	41.7	3	4	7	0	0	0	0	3	4	7	0	27	27
1993	61	1c	11.151	12	5	41.7	3	4	7	1	0	0	0	3	4	7	0	63	63
1994	54	1c	3.74	12	4	33.3	3	3	6	0	0	0	0	3	3	6	0	20	20
1995	50	2a	25.374	12	5	41.7	3	3	6	1	0	1	0	3	4	7	0	59	59
1996	58	1c	7.1	12	1	8.3	3	3	6	0	0	0	0	3	4	7	0	62	62
1997	52	2a	6.24	12	3	25	3	4	7	0	0	0	0	3	4	7	0	61	61
1998	73	2a	1.233	8	2	25	3	3	6	0	0	0	0	3	4	7	0	50	50
[truncated: 869 more rows]
